# Supplementary material for: Bathynomus propinquus Richardson, 1910, a valid species of supergiant deep-sea isopod from the Philippines, with notes on B. wilsoni Ahyong, 2025 (Crustacea, Isopoda, Cirolanidae)
Source: Zookeys. 2026 Jul 23;1286:17–39. doi: 10.3897/zookeys.1286.200843 (PMC13424834; doi:10.3897/zookeys.1286.200843)
Supplement: XML Treatment for Bathynomus propinquus [file zookeys.1286.200843-treatment1.xml]

<!DOCTYPE tp:taxon-treatment
  PUBLIC "-//TaxonX//DTD Taxonomic Treatment Publishing DTD v0 20100105//EN" "tax-treatment-NSO.dtd">
<tp:taxon-treatment xmlns:tp="http://www.plazi.org/taxpub"><tp:treatment-meta><kwd-group><label>Taxon classification</label><kwd>
                <named-content content-type="kingdom">Animalia</named-content>
              </kwd><kwd>
                <named-content content-type="order">Isopoda</named-content>
              </kwd><kwd>
                <named-content content-type="family">Cirolanidae</named-content>
              </kwd></kwd-group><mixed-citation publication-type="journal"><person-group><name><surname>Ahyong</surname><given-names>Shane T.</given-names></name><name><surname>Sidabalok</surname><given-names>Conni M.</given-names></name><name><surname>Yang</surname><given-names>Chien-Hui</given-names></name><name><surname>Ng</surname><given-names>Peter K. L.</given-names></name></person-group><article-title><italic><tp:taxon-name><tp:taxon-name-part taxon-name-part-type="genus" reg="Bathynomus">Bathynomus</tp:taxon-name-part> <tp:taxon-name-part taxon-name-part-type="species" reg="propinquus">propinquus</tp:taxon-name-part></tp:taxon-name></italic> Richardson, 1910, a valid species of supergiant deep-sea isopod from the Philippines, with notes on <italic><tp:taxon-name><tp:taxon-name-part taxon-name-part-type="genus" reg="Bathynomus">B.</tp:taxon-name-part> <tp:taxon-name-part taxon-name-part-type="species" reg="wilsoni">wilsoni</tp:taxon-name-part></tp:taxon-name></italic> Ahyong, 2025 (<tp:taxon-name><tp:taxon-name-part taxon-name-part-type="subphylum" reg="Crustacea">Crustacea</tp:taxon-name-part></tp:taxon-name>, <tp:taxon-name><tp:taxon-name-part taxon-name-part-type="order" reg="Isopoda">Isopoda</tp:taxon-name-part></tp:taxon-name>, <tp:taxon-name><tp:taxon-name-part taxon-name-part-type="family" reg="Cirolanidae">Cirolanidae</tp:taxon-name-part></tp:taxon-name>)</article-title><source>Zookeys</source><day>23</day><month>07</month><year>2026</year><volume>1286</volume><fpage>17</fpage><lpage>39</lpage><pub-id pub-id-type="doi">10.3897/zookeys.1286.200843</pub-id></mixed-citation></tp:treatment-meta><tp:nomenclature><tp:taxon-name><object-id xmlns:xlink="http://www.w3.org/1999/xlink" content-type="arpha" xlink:type="simple">21589092-B14E-5E80-AF37-10BE8C3A702A</object-id>
                    		<tp:taxon-name-part taxon-name-part-type="genus" reg="Bathynomus">Bathynomus</tp:taxon-name-part> <tp:taxon-name-part taxon-name-part-type="species" reg="propinquus">propinquus</tp:taxon-name-part>
                    	</tp:taxon-name><tp:taxon-authority>Richardson, 1910</tp:taxon-authority><xref ref-type="fig" rid="F1">Figs 1</xref><xref ref-type="fig" rid="F2">, 2</xref><xref ref-type="fig" rid="F3">, 3</xref><xref ref-type="fig" rid="F4">, 4</xref><xref ref-type="fig" rid="F5">, 5</xref><xref ref-type="fig" rid="F6">, 6</xref><xref ref-type="fig" rid="F7">, 7</xref><tp:nomenclature-citation-list><tp:nomenclature-citation><tp:taxon-name><tp:taxon-name-part taxon-name-part-type="genus" reg="Bathynomus">Bathynomus</tp:taxon-name-part> <tp:taxon-name-part taxon-name-part-type="species" reg="propinquus">propinquus</tp:taxon-name-part></tp:taxon-name><comment> Richardson, 1910: 4, fig. 2. — <xref ref-type="bibr" rid="B28">Nierstrasz 1931</xref>: 162. — <xref ref-type="bibr" rid="B12">Holthuis and Mikulka 1972</xref>: 587–588. — <xref ref-type="bibr" rid="B34">Shih 1972</xref>: 31. — <xref ref-type="bibr" rid="B11">Griffin 1975</xref>: 103. — <xref ref-type="bibr" rid="B19">Lemos De Castro 1978</xref>: 42. — <xref ref-type="bibr" rid="B33">Sekiguchi et al. 1982</xref>: 499. — <xref ref-type="bibr" rid="B6">Bruce 1986</xref>: 127, fig. 87L–O. — <xref ref-type="bibr" rid="B9">Cocke 1987</xref>: 24–29, fig. 5. — <xref ref-type="bibr" rid="B36">Soong 1992</xref>: 291, 294. — <xref ref-type="bibr" rid="B22">Magalhães and Young 2003</xref>: 221, 227, 238. — <xref ref-type="bibr" rid="B21">Lowry and Dempsey 2006</xref>: 164, 168. — <xref ref-type="bibr" rid="B8">Bruce and Shimomura 2019</xref>: Table <xref ref-type="table" rid="T1">1</xref>.</comment></tp:nomenclature-citation><tp:nomenclature-citation><tp:taxon-name><tp:taxon-name-part taxon-name-part-type="genus" reg="Bathynomus">Bathynomus</tp:taxon-name-part> <tp:taxon-name-part taxon-name-part-type="species" reg="jamesi">jamesi</tp:taxon-name-part></tp:taxon-name><comment> . — <xref ref-type="bibr" rid="B1">Ahyong 2025</xref>: fig. 8B. — <xref ref-type="bibr" rid="B26">Ng et al. 2025</xref>: 291, figs 2A, 9E–H, 10B.</comment></tp:nomenclature-citation><tp:nomenclature-citation><tp:taxon-name><tp:taxon-name-part taxon-name-part-type="genus" reg="Bathynomus">Bathynomus</tp:taxon-name-part> <tp:taxon-name-part taxon-name-part-type="uncertainty-rank">cf.</tp:taxon-name-part> <tp:taxon-name-part taxon-name-part-type="species" reg="jamesi">jamesi</tp:taxon-name-part></tp:taxon-name><comment> . — <xref ref-type="bibr" rid="B27">Ng et al. 2026</xref>: 187, 188, 197.</comment></tp:nomenclature-citation><tp:nomenclature-citation><tp:taxon-name><tp:taxon-name-part taxon-name-part-type="genus" reg="Bathynomus"/> <tp:taxon-name-part taxon-name-part-type="species" reg="propinquus"/></tp:taxon-name><comment> NOT <tp:taxon-name><tp:taxon-name-part taxon-name-part-type="genus" reg="Bathynomus">Bathynomus</tp:taxon-name-part> <tp:taxon-name-part taxon-name-part-type="species" reg="propinquus">propinquus</tp:taxon-name-part></tp:taxon-name>. — <xref ref-type="bibr" rid="B25">Monod 1973</xref>: 129, figs 54, 55 [= <tp:taxon-name><tp:taxon-name-part taxon-name-part-type="genus" reg="Bathynomus">B.</tp:taxon-name-part> <tp:taxon-name-part taxon-name-part-type="species" reg="richeri">richeri</tp:taxon-name-part></tp:taxon-name> Lowry &amp; Dempsey, 2006].</comment></tp:nomenclature-citation></tp:nomenclature-citation-list></tp:nomenclature><tp:treatment-sec sec-type="Type material"><title>Type material.</title><p><bold><italic>Holotype</italic></bold>: • <named-content xmlns:xlink="http://www.w3.org/1999/xlink" content-type="dwc:institutional_code" xlink:title="Smithsonian Institution, National Museum of Natural History" xlink:href="https://scientific-collections.gbif.org/institution/586ee56e-b0fe-4dff-b7f9-aeb104f3308a" xlink:type="simple">USNM</named-content> 40909, juvenile male (88 mm), Verde Island Passage, southern Luzon, Philippines, <named-content xmlns:xlink="http://www.w3.org/1999/xlink" content-type="dwc:verbatimCoordinates" xlink:type="simple">13°42'05"N, 120°30'45"E</named-content>, 422 fathoms (772 m), R/V Albatross sta. D 5284, dredge, 20 July 1908.</p><table-wrap id="T1" position="float" orientation="portrait"><label>Table 1.</label><caption><p>Pairwise distance (%) based on the Kimura 2-parameter (K2P) model of mitochondrial COI (657 bp) with 16S rDNA (531 bp) sequences among species of <italic><tp:taxon-name><tp:taxon-name-part taxon-name-part-type="genus" reg="Bathynomus">Bathynomus</tp:taxon-name-part></tp:taxon-name></italic> and the outgroup. Numbers in the square brackets are sample size. <bold>$</bold> one specimen with 16S rDNA sequence only (<ext-link xmlns:xlink="http://www.w3.org/1999/xlink" xlink:href="PZ048046" ext-link-type="gen" xlink:type="simple">PZ048046</ext-link>). <bold>#</bold> specimen with COI sequence only (<italic><tp:taxon-name><tp:taxon-name-part taxon-name-part-type="genus" reg="Bathynomus">B.</tp:taxon-name-part> <tp:taxon-name-part taxon-name-part-type="species" reg="jamesi">jamesi</tp:taxon-name-part></tp:taxon-name></italic>: <ext-link xmlns:xlink="http://www.w3.org/1999/xlink" xlink:href="PZ044771" ext-link-type="gen" xlink:type="simple">PZ044771</ext-link>, <italic><tp:taxon-name><tp:taxon-name-part taxon-name-part-type="genus" reg="Bathynomus">B.</tp:taxon-name-part> <tp:taxon-name-part taxon-name-part-type="species" reg="kensleyi">kensleyi</tp:taxon-name-part></tp:taxon-name></italic>: <ext-link xmlns:xlink="http://www.w3.org/1999/xlink" xlink:href="OQ860753" ext-link-type="gen" xlink:type="simple">OQ860753</ext-link>, <italic><tp:taxon-name><tp:taxon-name-part taxon-name-part-type="genus" reg="Bathynomus">B.</tp:taxon-name-part> <tp:taxon-name-part taxon-name-part-type="species" reg="wilsoni">wilsoni</tp:taxon-name-part></tp:taxon-name></italic>: <ext-link xmlns:xlink="http://www.w3.org/1999/xlink" xlink:href="PZ567722" ext-link-type="gen" xlink:type="simple">PZ567722</ext-link>). Except for sequences of <italic><tp:taxon-name><tp:taxon-name-part taxon-name-part-type="genus" reg="Bathynomus">B.</tp:taxon-name-part> <tp:taxon-name-part taxon-name-part-type="species" reg="wilsoni">wilsoni</tp:taxon-name-part></tp:taxon-name></italic> and <italic><tp:taxon-name><tp:taxon-name-part taxon-name-part-type="genus" reg="Bathynomus">B.</tp:taxon-name-part> <tp:taxon-name-part taxon-name-part-type="species" reg="raksasa">raksasa</tp:taxon-name-part></tp:taxon-name></italic> newly generated herein, see <xref ref-type="bibr" rid="B27">Ng et al. (2026)</xref> for GenBank accession numbers and specimen voucher details.</p></caption><table><tbody><tr><th rowspan="1" colspan="1"/><th rowspan="1" colspan="1">
                      <bold>1</bold>
                    </th><th rowspan="1" colspan="1">
                      <bold>2<sup>$</sup></bold>
                    </th><th rowspan="1" colspan="1">
                      <bold>3</bold>
                    </th><th rowspan="1" colspan="1">
                      <bold>4</bold>
                    </th><th rowspan="1" colspan="1">
                      <bold>5<sup>#</sup></bold>
                    </th><th rowspan="1" colspan="1">
                      <bold>6</bold>
                    </th><th rowspan="1" colspan="1">
                      <bold>7<sup>#</sup></bold>
                    </th><th rowspan="1" colspan="1">
                      <bold>8</bold>
                    </th><th rowspan="1" colspan="1">
                      <bold>9</bold>
                    </th><th rowspan="1" colspan="1">
                      <bold>10<sup>#</sup></bold>
                    </th><th rowspan="1" colspan="1">
                      <bold>11</bold>
                    </th><th rowspan="1" colspan="1">
                      <bold>12</bold>
                    </th></tr><tr><td rowspan="1" colspan="1">
                      <bold>1- <italic><tp:taxon-name><tp:taxon-name-part taxon-name-part-type="genus" reg="Bathynomus">B.</tp:taxon-name-part> <tp:taxon-name-part taxon-name-part-type="species" reg="affinis">affinis</tp:taxon-name-part></tp:taxon-name></italic> (Philippines)</bold>
                    </td><td rowspan="1" colspan="1">*</td><td rowspan="1" colspan="1"/><td rowspan="1" colspan="1"/><td rowspan="1" colspan="1"/><td rowspan="1" colspan="1"/><td rowspan="1" colspan="1"/><td rowspan="1" colspan="1"/><td rowspan="1" colspan="1"/><td rowspan="1" colspan="1"/><td rowspan="1" colspan="1"/><td rowspan="1" colspan="1"/><td rowspan="1" colspan="1"/></tr><tr><td rowspan="1" colspan="1">
                      <bold>2- <italic><tp:taxon-name><tp:taxon-name-part taxon-name-part-type="genus" reg="Bathynomus">B.</tp:taxon-name-part></tp:taxon-name></italic> sp (Indonesia)[2]<sup>$</sup></bold>
                    </td><td rowspan="1" colspan="1">7.2–10.8</td><td rowspan="1" colspan="1">0</td><td rowspan="1" colspan="1"/><td rowspan="1" colspan="1"/><td rowspan="1" colspan="1"/><td rowspan="1" colspan="1"/><td rowspan="1" colspan="1"/><td rowspan="1" colspan="1"/><td rowspan="1" colspan="1"/><td rowspan="1" colspan="1"/><td rowspan="1" colspan="1"/><td rowspan="1" colspan="1"/></tr><tr><td rowspan="1" colspan="1">
                      <bold>3- <italic><tp:taxon-name><tp:taxon-name-part taxon-name-part-type="genus" reg="Bathynomus">B.</tp:taxon-name-part> <tp:taxon-name-part taxon-name-part-type="species" reg="doederleinii">doederleinii</tp:taxon-name-part></tp:taxon-name></italic></bold>
                    </td><td rowspan="1" colspan="1">12.4</td><td rowspan="1" colspan="1">11.8–12.8</td><td rowspan="1" colspan="1">*</td><td rowspan="1" colspan="1"/><td rowspan="1" colspan="1"/><td rowspan="1" colspan="1"/><td rowspan="1" colspan="1"/><td rowspan="1" colspan="1"/><td rowspan="1" colspan="1"/><td rowspan="1" colspan="1"/><td rowspan="1" colspan="1"/><td rowspan="1" colspan="1"/></tr><tr><td rowspan="1" colspan="1">
                      <bold>4- <italic><tp:taxon-name><tp:taxon-name-part taxon-name-part-type="genus" reg="Bathynomus">B.</tp:taxon-name-part> <tp:taxon-name-part taxon-name-part-type="species" reg="giganteus">giganteus</tp:taxon-name-part></tp:taxon-name></italic></bold>
                    </td><td rowspan="1" colspan="1">20.2</td><td rowspan="1" colspan="1">18.2–19.9</td><td rowspan="1" colspan="1">19.3</td><td rowspan="1" colspan="1">*</td><td rowspan="1" colspan="1"/><td rowspan="1" colspan="1"/><td rowspan="1" colspan="1"/><td rowspan="1" colspan="1"/><td rowspan="1" colspan="1"/><td rowspan="1" colspan="1"/><td rowspan="1" colspan="1"/><td rowspan="1" colspan="1"/></tr><tr><td rowspan="1" colspan="1">
                      <bold>5- <italic><tp:taxon-name><tp:taxon-name-part taxon-name-part-type="genus" reg="Bathynomus">B.</tp:taxon-name-part> <tp:taxon-name-part taxon-name-part-type="species" reg="jamesi">jamesi</tp:taxon-name-part></tp:taxon-name></italic> [4]<sup>#</sup></bold>
                    </td><td rowspan="1" colspan="1">20.8–25.6</td><td rowspan="1" colspan="1">17.7–28.1</td><td rowspan="1" colspan="1">21.3–27.2</td><td rowspan="1" colspan="1">9.0–13.2</td><td rowspan="1" colspan="1">0–0.5</td><td rowspan="1" colspan="1"/><td rowspan="1" colspan="1"/><td rowspan="1" colspan="1"/><td rowspan="1" colspan="1"/><td rowspan="1" colspan="1"/><td rowspan="1" colspan="1"/><td rowspan="1" colspan="1"/></tr><tr><td rowspan="1" colspan="1">
                      <bold>6- <italic><tp:taxon-name><tp:taxon-name-part taxon-name-part-type="genus" reg="Bathynomus">B.</tp:taxon-name-part> <tp:taxon-name-part taxon-name-part-type="species" reg="kapala">kapala</tp:taxon-name-part></tp:taxon-name></italic></bold>
                    </td><td rowspan="1" colspan="1">20.9</td><td rowspan="1" colspan="1">17.7–21.0</td><td rowspan="1" colspan="1">20.8</td><td rowspan="1" colspan="1">17.4</td><td rowspan="1" colspan="1">17.3–20.4</td><td rowspan="1" colspan="1">*</td><td rowspan="1" colspan="1"/><td rowspan="1" colspan="1"/><td rowspan="1" colspan="1"/><td rowspan="1" colspan="1"/><td rowspan="1" colspan="1"/><td rowspan="1" colspan="1"/></tr><tr><td rowspan="1" colspan="1">
                      <bold>7- <italic><tp:taxon-name><tp:taxon-name-part taxon-name-part-type="genus" reg="Bathynomus">B.</tp:taxon-name-part> <tp:taxon-name-part taxon-name-part-type="species" reg="kensleyi">kensleyi</tp:taxon-name-part></tp:taxon-name></italic> [4]<sup>#</sup></bold>
                    </td><td rowspan="1" colspan="1">21.6–28.6</td><td rowspan="1" colspan="1">18.6–29.2</td><td rowspan="1" colspan="1">19.8–30.1</td><td rowspan="1" colspan="1">10.6–15.4</td><td rowspan="1" colspan="1">8.7–12.0</td><td rowspan="1" colspan="1">15.6–20.7</td><td rowspan="1" colspan="1">0–0.5</td><td rowspan="1" colspan="1"/><td rowspan="1" colspan="1"/><td rowspan="1" colspan="1"/><td rowspan="1" colspan="1"/><td rowspan="1" colspan="1"/></tr><tr><td rowspan="1" colspan="1">
                      <bold>8- <italic><tp:taxon-name><tp:taxon-name-part taxon-name-part-type="genus" reg="Bathynomus">B.</tp:taxon-name-part> <tp:taxon-name-part taxon-name-part-type="species" reg="vaderi">vaderi</tp:taxon-name-part></tp:taxon-name></italic> [7]</bold>
                    </td><td rowspan="1" colspan="1">21.2–21.8</td><td rowspan="1" colspan="1">20.1–22.1</td><td rowspan="1" colspan="1">21.5–21.7</td><td rowspan="1" colspan="1">11.7–12.3</td><td rowspan="1" colspan="1">12.0–17.7</td><td rowspan="1" colspan="1">19.4–20.1</td><td rowspan="1" colspan="1">12.3–16.8</td><td rowspan="1" colspan="1">0–0.4</td><td rowspan="1" colspan="1"/><td rowspan="1" colspan="1"/><td rowspan="1" colspan="1"/><td rowspan="1" colspan="1"/></tr><tr><td rowspan="1" colspan="1">
                      <bold>9- <italic><tp:taxon-name><tp:taxon-name-part taxon-name-part-type="genus" reg="Bathynomus">B.</tp:taxon-name-part> <tp:taxon-name-part taxon-name-part-type="species" reg="propinquus">propinquus</tp:taxon-name-part></tp:taxon-name></italic></bold>
                    </td><td rowspan="1" colspan="1">20.5</td><td rowspan="1" colspan="1">19.3–22.1</td><td rowspan="1" colspan="1">22.6</td><td rowspan="1" colspan="1">11.3</td><td rowspan="1" colspan="1">9.0–10.8</td><td rowspan="1" colspan="1">17.3</td><td rowspan="1" colspan="1">3.5–4.6</td><td rowspan="1" colspan="1">13.8–14.7</td><td rowspan="1" colspan="1">*</td><td rowspan="1" colspan="1"/><td rowspan="1" colspan="1"/><td rowspan="1" colspan="1"/></tr><tr><td rowspan="1" colspan="1">
                      <bold>10- <italic><tp:taxon-name><tp:taxon-name-part taxon-name-part-type="genus" reg="Bathynomus">B.</tp:taxon-name-part> <tp:taxon-name-part taxon-name-part-type="species" reg="wilsoni">wilsoni</tp:taxon-name-part></tp:taxon-name></italic><sup>#</sup></bold>
                    </td><td rowspan="1" colspan="1">29.5</td><td rowspan="1" colspan="1">28.3</td><td rowspan="1" colspan="1">28.2</td><td rowspan="1" colspan="1">17.4</td><td rowspan="1" colspan="1">13.5–14.1</td><td rowspan="1" colspan="1">22.7</td><td rowspan="1" colspan="1">6.7–7.5</td><td rowspan="1" colspan="1">18.5–18.7</td><td rowspan="1" colspan="1">4.0</td><td rowspan="1" colspan="1">*</td><td rowspan="1" colspan="1"/><td rowspan="1" colspan="1"/></tr><tr><td rowspan="1" colspan="1">
                      <bold>11- <italic><tp:taxon-name><tp:taxon-name-part taxon-name-part-type="genus" reg="Bathynomus">B.</tp:taxon-name-part> <tp:taxon-name-part taxon-name-part-type="species" reg="raksasa">raksasa</tp:taxon-name-part></tp:taxon-name></italic></bold>
                    </td><td rowspan="1" colspan="1">20.0</td><td rowspan="1" colspan="1">17.6–20.3</td><td rowspan="1" colspan="1">21.7</td><td rowspan="1" colspan="1">9.2</td><td rowspan="1" colspan="1">7.1–9.4</td><td rowspan="1" colspan="1">20.1</td><td rowspan="1" colspan="1">3.3–4.4</td><td rowspan="1" colspan="1">11.9–12.7</td><td rowspan="1" colspan="1">1.9</td><td rowspan="1" colspan="1">5.1</td><td rowspan="1" colspan="1">*</td><td rowspan="1" colspan="1"/></tr><tr><td rowspan="1" colspan="1">
                      <bold>12- <italic><tp:taxon-name><tp:taxon-name-part taxon-name-part-type="genus" reg="Bathynomus">B.</tp:taxon-name-part> <tp:taxon-name-part taxon-name-part-type="species" reg="yucatanensis">yucatanensis</tp:taxon-name-part></tp:taxon-name></italic></bold>
                    </td><td rowspan="1" colspan="1">20.7</td><td rowspan="1" colspan="1">17.9–20.9</td><td rowspan="1" colspan="1">18.7</td><td rowspan="1" colspan="1">5.2</td><td rowspan="1" colspan="1">9.4–14.1</td><td rowspan="1" colspan="1">16.7</td><td rowspan="1" colspan="1">9.4–16.0</td><td rowspan="1" colspan="1">13.5–13.7</td><td rowspan="1" colspan="1">10.9</td><td rowspan="1" colspan="1">18.9</td><td rowspan="1" colspan="1">8.8</td><td rowspan="1" colspan="1">*</td></tr><tr><td rowspan="1" colspan="1">
                      <bold>13- <italic><tp:taxon-name><tp:taxon-name-part taxon-name-part-type="genus" reg="Excirolana">Excirolana</tp:taxon-name-part> <tp:taxon-name-part taxon-name-part-type="species" reg="hirsuticauda">hirsuticauda</tp:taxon-name-part></tp:taxon-name></italic></bold>
                    </td><td rowspan="1" colspan="1">48.6</td><td rowspan="1" colspan="1">47.3–59.6</td><td rowspan="1" colspan="1">49.9</td><td rowspan="1" colspan="1">52.3</td><td rowspan="1" colspan="1">43.5–57.0</td><td rowspan="1" colspan="1">48.7</td><td rowspan="1" colspan="1">47.0–53.7</td><td rowspan="1" colspan="1">49.4–50.6</td><td rowspan="1" colspan="1">54.6</td><td rowspan="1" colspan="1">48.6</td><td rowspan="1" colspan="1">53.1</td><td rowspan="1" colspan="1">53.0</td></tr></tbody></table></table-wrap></tp:treatment-sec><tp:treatment-sec sec-type="Other material examined"><title>Other material examined.</title><p>• <named-content xmlns:xlink="http://www.w3.org/1999/xlink" content-type="dwc:institutional_code" xlink:title="MNHN - Museum national d'Histoire naturelle" xlink:href="https://scientific-collections.gbif.org/institution/6a6ac6c5-1b8a-48db-91a2-f8661274ff80" xlink:type="simple">MNHN</named-content>-IU-2013.6418 (IS.2290), 1 male (320 mm), Verde Island Passage, southern Luzon, Philippines, <named-content xmlns:xlink="http://www.w3.org/1999/xlink" content-type="dwc:verbatimCoordinates" xlink:type="simple">13°51'N, 120°30'E</named-content>, 300–330 m, MUSORSTOM 2 sta. CP75, STA.357, 25 March 1976.</p></tp:treatment-sec><tp:treatment-sec sec-type="Diagnosis of adult"><title>Diagnosis of adult.</title><p>Cephalon anteromedian surface without shallow, irregularly ridged sulcus; cephalic ridge above eyes discontinuous; lateral incisions demarcating maxillipedal somite extending inward from posterolateral margin for length equivalent to about 0.2 distance between left and right incisions. Pereonite 1 with upper marginal carina meeting anterior margin at distinct, slightly obtuse angle. Pleon, when straightened, with pleonites 3–5 pleural apices with that of pleuron 3 not reaching that of pleuron 4, and neither reaching posteriorly to apex of pleuron 5. Clypeus subpentagonal, lateral margins subparallel, distal margins concave, apex bluntly rounded. Pleopod 5 exite linear. Pleotelson dorsal outline (excluding spines) subtrapezoidal, surface pitted but not granular; posterior margin with 11 or more slender spines, circular–ovate in cross-section, upwardly curved, central spine apically simple. Uropodal exopod length 2.4 × width, setal fringe continuous (length 90%); endopod triangular, distolateral corner approximately obtuse, apex produced to short point.</p></tp:treatment-sec><tp:treatment-sec sec-type="Description"><title>Description.</title><p>Body longitudinally ovate, widest at pereonite 4, body length 2.5 × as long as pereonite 4 width (excluding coxae), 2.0–[2.2] including coxae (Figs <xref ref-type="fig" rid="F1">1A</xref>, <xref ref-type="fig" rid="F4">4A</xref>); surface densely punctate, without sculpture or granulation. Cephalon width half width of pereonite 1 (including coxae); ridge above eyes discontinuous (Figs <xref ref-type="fig" rid="F2">2A</xref>, <xref ref-type="fig" rid="F2">2E</xref>, <xref ref-type="fig" rid="F5">5A</xref>, <xref ref-type="fig" rid="F5">5B</xref>); anterior surface pitted and with fine, short, irregular striae, and narrow smooth, arcuate band, neither sulcate nor bordered by irregular ridges (Figs <xref ref-type="fig" rid="F2">2A</xref>, <xref ref-type="fig" rid="F5">5B</xref>); maxillipedal somite marked by deep, wide posterolateral incision extending inward from lateral margin, incision length equivalent to 0.3 distance between left and right incisions (Figs <xref ref-type="fig" rid="F2">2E</xref>, <xref ref-type="fig" rid="F5">5A</xref>, <xref ref-type="fig" rid="F5">5B</xref>). Frontal lamina triangular, wider than long, margins weakly carinate (Figs <xref ref-type="fig" rid="F2">2A</xref>, <xref ref-type="fig" rid="F5">5B</xref>). Clypeus subpentagonal, lateral margins convergent in juvenile holotype (Fig. <xref ref-type="fig" rid="F2">2B</xref>), subparallel in adult (Figs <xref ref-type="fig" rid="F5">5D</xref>, <xref ref-type="fig" rid="F7">7A</xref>), distal margins concave, apex blunt, narrowly rounded.</p><p>Antennular peduncle (Figs <xref ref-type="fig" rid="F2">2A</xref>, <xref ref-type="fig" rid="F3">3B</xref>, <xref ref-type="fig" rid="F5">5A–D</xref>) 4-articulate, reaching almost to midlength of antennal peduncle article 4. Antennal peduncle (Figs <xref ref-type="fig" rid="F2">2A</xref>, <xref ref-type="fig" rid="F3">3B</xref>, <xref ref-type="fig" rid="F5">5A–D</xref>) 5-articulate; article 5 longest, about 1.3 × longer than article 4; flagellum extending to within pereonite 4 in holotype, to within pereonite 2 in adult.</p><p>Mandible incisor molar process occlusal margin evenly dentate; palp not reaching incisor, article 1 half length of article 2; article 2 lateral margin setose on distal half; article 3 arcuate, lateral margin setose, length 0.4 × length of article 2. Maxillule lateral lobe occlusal margin with 11 corneous, simple, robust setae in U-shaped row; mesial lobe with 4 robust, circumplumose setae. Maxilla lateral lobe occlusal margin with 9 long simple setae, followed by 6 short simple setae; middle lobe occlusal margin with 8 long simple setae followed by row of shorter simple setae; mesial lobe with fringe of plumose setae of varying length. Maxilliped endite with [4] or 5 coupling hooks.</p><p>Pereopods 1–5 coxal plates (Figs <xref ref-type="fig" rid="F1">1C</xref>, <xref ref-type="fig" rid="F4">4C</xref>) without fine central ridge, apically rounded on 1–3, bluntly angular on 4, acute on 5, coxa anterior margin gently convex to straight in dorsal view on pereopod 1, gently convex on coxae 2–5.</p><p>Pereopod 1 (Fig. <xref ref-type="fig" rid="F6">6F</xref>) basis length about 3.6 × width. Ischium half as long as basis; with row of 3 or 4 minute robust setae along posterior margin and 3 or 4 robust setae on posterodistal margin. Merus with 3 or 4 robust setae on anterodistal angle; inferior margin with proximal group of 3 or 4 robust setae and distal group of 3 or 4 robust setae. Carpus inferior distal lobe with 2 or 3 robust setae. Propodus length 2.3–[2.5] × width; posterior (occlusal) margin with 4 or [5] robust setae. Dactylus falcate, two-thirds propodus length.</p><p>Pereopod 2 (Fig. <xref ref-type="fig" rid="F6">6G</xref>) basis length about 3.5 × width. Ischium half as long as basis; with row of 3 robust setae along posterior margin and 3 robust setae on posterodistal margin. Merus anterodistal angle produced to midlength of propodus, lined with scattered robust setae; inferior margin with 3 or 4 robust setae in proximal cluster and distal row of 2 or 3 robust setae. Carpus inferior distal lobe with 2 robust setae and 0 or 1 robust seta near distal quarter. Propodus length 2.9 × width; posterior (occlusal) margin with 3 robust setae. Dactylus falcate, two-thirds propodus length.</p><p>Pereopod 6 coxal plate (Figs <xref ref-type="fig" rid="F1">1C</xref>, <xref ref-type="fig" rid="F2">2C</xref>, <xref ref-type="fig" rid="F4">4C</xref>, <xref ref-type="fig" rid="F5">5E</xref>, <xref ref-type="fig" rid="F7">7A</xref>) with fine central ridge, apex narrowly acute, pointed.</p><p>Pereopod 7 (Fig. <xref ref-type="fig" rid="F6">6H</xref>) coxal plate distally narrowed, gently curved posteriorly, dorsal margin gently sinuous, ventral margin convex, apex narrowly acute, pointed; outer surface with fine central ridge. Basis length 3.4 × greatest width; inferior margin convex; superior margin (flexor) setose. Ischium length 0.6 × basis length, inferior margin with 1 or [2] robust setae near midlength; superior distal angle with 7 or 8 robust setae; inferior distal angle with 8–10 robust setae. Merus length 0.9 × ischium length; inferior margin with 2 robust seta near midlength, superior distal angle with 10 or 11 robust setae; inferior distal angle with 6–9 robust setae. Carpus as long as ischium, inferior margin with 2 (holotype) or 4–6 (adult) robust setae near midlength (as 2+2 or 3+3); superior distal angle with numerous robust setae encircling distal margin. Propodus two-thirds as long as ischium, length 4.4 × width; inferior margin with 2 (holotype) or 3 (adults) pairs of robust setae and single seta, superior distal angle lined with robust seta, inferior distal angle with 5 robust setae. Dactylus 0.5 × propodus length.</p><p>Pleonites 1–5 combined length along midline [21]–27% body length (Figs <xref ref-type="fig" rid="F1">1A</xref>, <xref ref-type="fig" rid="F4">4A</xref>). Pleon, when straightened, with that of pleuron 3 not reaching that of pleuron 4, and neither reaching posteriorly to apex of pleuron 5 (Figs <xref ref-type="fig" rid="F1">1A</xref>, <xref ref-type="fig" rid="F2">2C</xref>, <xref ref-type="fig" rid="F4">4A</xref>, <xref ref-type="fig" rid="F5">5E</xref>, <xref ref-type="fig" rid="F7">7A</xref>); pleura 1–3 surface each with fine central ridge, 4 and 5 without ridge. Penial processes as flat lobes, ovate, distally subtruncate, length twice width, separated by 0.18 × width of sternite 7 (Fig. <xref ref-type="fig" rid="F1">1B</xref>).</p><p>Pleopod 1 (Figs <xref ref-type="fig" rid="F1">1B</xref>, <xref ref-type="fig" rid="F4">4B</xref>) exopod almost twice as long as wide, widest slightly distal to midlength, lateral margin almost straight, mesial and distal margins convex; endopod subquadrate, with obtuse triangular lobe on lateral margin, length about 1.8 × width (excluding lobe).</p><p>Pleopod 2 (Fig. <xref ref-type="fig" rid="F6">6E</xref>) exopod subtriangular, distal margin broadly rounded, slightly shorter than pleopod 1 exopod; endopod subquadrate, with obtuse triangular lobe on lateral margin, length about 1.6 × width (excluding lobe), as long as pleopod 1 endopod; adult male with appendix masculina slender, extending slightly beyond apices of exopod and endopod.</p><p>Pleopods 3 and 4 with shape and proportions similar to pleopod 2.</p><p>Pleopod 5 (Fig. <xref ref-type="fig" rid="F6">6C</xref>) exopod subovate, twice as long as wide, widest slightly distal to midlength, lateral margin strongly convex, mesial margin weakly convex; endopod spatulate, mesial margin sinuous, distal margin rounded, lateral margin strongly convex, with obtuse triangular lobe on lateral margin, length about twice width (excluding lobe); exite stout, linear, anterior margin broadly convex, with 6–8 simple setae.</p><p>Pleotelson length 0.7–0.8 × greatest width, dorsal outline (excluding spines) subtrapezoid, widest at anterior 0.3 (Figs <xref ref-type="fig" rid="F1">1A</xref>, <xref ref-type="fig" rid="F2">2D</xref>, <xref ref-type="fig" rid="F4">4A</xref>, <xref ref-type="fig" rid="F5">5G</xref>); dorsal surface smooth (minutely pitted), evenly convex in cross section, with inconspicuous (scarcely discernible, even when surface is dried) longitudinal median carina, straight in lateral view. Posterior margin with 12 or [13] spines of which 11 are prominent, holotype with lateralmost spine on either side represented by small notch (Fig. <xref ref-type="fig" rid="F2">2H</xref>), adult with low tubercle on left side (Fig. <xref ref-type="fig" rid="F5">5G</xref>); remaining spines with flattened, triangular bases but broken apices in holotype, in adult, spines slender, prominent, upwardly curved, circular-ovate in cross-section (Figs <xref ref-type="fig" rid="F4">4A</xref>, <xref ref-type="fig" rid="F5">5F–H</xref>), with sparse row of setae between spines, central spine simple in adult (broken in holotype).</p><p>Uropods not reaching end of pleotelson (Figs <xref ref-type="fig" rid="F1">1</xref>, <xref ref-type="fig" rid="F2">2</xref>). Peduncle with 2 or 3 small robust setae on anteroventrolateral margin (Figs <xref ref-type="fig" rid="F2">2G</xref>, <xref ref-type="fig" rid="F6">6A</xref>). Exopod (Figs <xref ref-type="fig" rid="F2">2G</xref>, <xref ref-type="fig" rid="F2">2H</xref>, <xref ref-type="fig" rid="F6">6A</xref>, <xref ref-type="fig" rid="F6">6B</xref>) length 2.4–[3.2]× width; lateral margin broadly convex, with 9–[14] robust setae along margin, setal fringe continuous (length 90%); mesial margin straight; distomedial corner convex with 4 or 5 robust setae, distolateral angular, weakly produced. Endopod (Figs <xref ref-type="fig" rid="F2">2G</xref>, <xref ref-type="fig" rid="F2">2H</xref>, <xref ref-type="fig" rid="F6">6A</xref>, <xref ref-type="fig" rid="F6">6B</xref>) triangular, length twice width; lateral margin broadly convex, with 4–[6] robust setae; mesial margin straight, distomesial corner rounded, produced; distal margin straight with 10–[14] robust setae; distolateral corner obtuse, apex produced to short point.</p></tp:treatment-sec><tp:treatment-sec sec-type="Remarks"><title>Remarks.</title><p><italic><tp:taxon-name><tp:taxon-name-part taxon-name-part-type="genus" reg="Bathynomus">Bathynomus</tp:taxon-name-part> <tp:taxon-name-part taxon-name-part-type="species" reg="propinquus">propinquus</tp:taxon-name-part></tp:taxon-name></italic> belongs to the group of supergiants sharing upcurved posterior pleotelson spines in adults, which, in the Indo-West Pacific includes <italic><tp:taxon-name><tp:taxon-name-part taxon-name-part-type="genus" reg="Bathynomus">B.</tp:taxon-name-part> <tp:taxon-name-part taxon-name-part-type="species" reg="jamesi">jamesi</tp:taxon-name-part></tp:taxon-name></italic>, <italic><tp:taxon-name><tp:taxon-name-part taxon-name-part-type="genus" reg="Bathynomus">B.</tp:taxon-name-part> <tp:taxon-name-part taxon-name-part-type="species" reg="kensleyi">kensleyi</tp:taxon-name-part></tp:taxon-name></italic>, <italic><tp:taxon-name><tp:taxon-name-part taxon-name-part-type="genus" reg="Bathynomus">B.</tp:taxon-name-part> <tp:taxon-name-part taxon-name-part-type="species" reg="lowryi">lowryi</tp:taxon-name-part></tp:taxon-name></italic>, <italic><tp:taxon-name><tp:taxon-name-part taxon-name-part-type="genus" reg="Bathynomus">B.</tp:taxon-name-part> <tp:taxon-name-part taxon-name-part-type="species" reg="vaderi">vaderi</tp:taxon-name-part></tp:taxon-name></italic> and <italic><tp:taxon-name><tp:taxon-name-part taxon-name-part-type="genus" reg="Bathynomus">B.</tp:taxon-name-part> <tp:taxon-name-part taxon-name-part-type="species" reg="wilsoni">wilsoni</tp:taxon-name-part></tp:taxon-name></italic>. <italic><tp:taxon-name><tp:taxon-name-part taxon-name-part-type="genus" reg="Bathynomus">Bathynomus</tp:taxon-name-part> <tp:taxon-name-part taxon-name-part-type="species" reg="propinquus">propinquus</tp:taxon-name-part></tp:taxon-name></italic> closely resembles <italic><tp:taxon-name><tp:taxon-name-part taxon-name-part-type="genus" reg="Bathynomus">B.</tp:taxon-name-part> <tp:taxon-name-part taxon-name-part-type="species" reg="jamesi">jamesi</tp:taxon-name-part></tp:taxon-name></italic> in sharing a similar alignment of the pleonite 3–5 pleura in which the successive pleural apices reach further posteriorly when the pleon is straightened such that pleuron 3 is shorter than pleuron 4 and neither reach posteriorly to or beyond pleuron 5 (Figs <xref ref-type="fig" rid="F1">1A</xref>, <xref ref-type="fig" rid="F2">2C</xref>, <xref ref-type="fig" rid="F4">4A</xref>, <xref ref-type="fig" rid="F5">5E</xref>, <xref ref-type="fig" rid="F7">7A</xref>), the apex of the pereonite 7 coxal plate does not taper to form a slender curved posteriorly directed spine (as in <italic><tp:taxon-name><tp:taxon-name-part taxon-name-part-type="genus" reg="Bathynomus">B.</tp:taxon-name-part> <tp:taxon-name-part taxon-name-part-type="species" reg="vaderi">vaderi</tp:taxon-name-part></tp:taxon-name></italic>; Fig. <xref ref-type="fig" rid="F7">7A</xref> versus 7C), and a similarly elongate appendix masculina that extends slightly beyond the corresponding endopod lamina (Fig. <xref ref-type="fig" rid="F6">6E</xref>). <italic><tp:taxon-name><tp:taxon-name-part taxon-name-part-type="genus" reg="Bathynomus">Bathynomus</tp:taxon-name-part> <tp:taxon-name-part taxon-name-part-type="species" reg="propinquus">propinquus</tp:taxon-name-part></tp:taxon-name></italic>, however, is readily distinguished from <italic><tp:taxon-name><tp:taxon-name-part taxon-name-part-type="genus" reg="Bathynomus">B.</tp:taxon-name-part> <tp:taxon-name-part taxon-name-part-type="species" reg="jamesi">jamesi</tp:taxon-name-part></tp:taxon-name></italic> by the shorter lateral incisions in the cephalon (length about 0.2 × distance between incisions versus 0.3 × or greater), the distinctly angular junction between the upper marginal carina and anterior margin of pereonite 2 (Figs <xref ref-type="fig" rid="F2">2F</xref>, <xref ref-type="fig" rid="F5">5C</xref>, <xref ref-type="fig" rid="F7">7A</xref>) (versus curved junction; Fig. <xref ref-type="fig" rid="F7">7B, D, E</xref>), absence of dorsal granulation on the upper surface of the pleon and pleotelson in adults (versus densely granulate), and linear pleopod 5 exite (Figs <xref ref-type="fig" rid="F6">6D</xref>, <xref ref-type="fig" rid="F7">7A</xref>) (versus distinctly curved; Fig. <xref ref-type="fig" rid="F7">7C–E</xref>)). Recognition that some material previously thought to represent <italic><tp:taxon-name><tp:taxon-name-part taxon-name-part-type="genus" reg="Bathynomus">B.</tp:taxon-name-part> <tp:taxon-name-part taxon-name-part-type="species" reg="jamesi">jamesi</tp:taxon-name-part></tp:taxon-name></italic> is referable to <italic><tp:taxon-name><tp:taxon-name-part taxon-name-part-type="genus" reg="Bathynomus">B.</tp:taxon-name-part> <tp:taxon-name-part taxon-name-part-type="species" reg="propinquus">propinquus</tp:taxon-name-part></tp:taxon-name></italic>, along with additional material of the former, provides opportunity to refine adult distinguishing characters. In particular, <italic><tp:taxon-name><tp:taxon-name-part taxon-name-part-type="genus" reg="Bathynomus">B.</tp:taxon-name-part> <tp:taxon-name-part taxon-name-part-type="species" reg="propinquus">propinquus</tp:taxon-name-part></tp:taxon-name></italic> has a proportionally more slender uropodal exopod in adults, with length:width ratio 2.4 (Fig. <xref ref-type="fig" rid="F6">6A</xref>) (like <italic><tp:taxon-name><tp:taxon-name-part taxon-name-part-type="genus" reg="Bathynomus">B.</tp:taxon-name-part> <tp:taxon-name-part taxon-name-part-type="species" reg="kensleyi">kensleyi</tp:taxon-name-part></tp:taxon-name></italic>, 2.4–2.5), compared with 2.2–2.3 in adult <italic><tp:taxon-name><tp:taxon-name-part taxon-name-part-type="genus" reg="Bathynomus">B.</tp:taxon-name-part> <tp:taxon-name-part taxon-name-part-type="species" reg="jamesi">jamesi</tp:taxon-name-part></tp:taxon-name></italic> (overlapping with <italic><tp:taxon-name><tp:taxon-name-part taxon-name-part-type="genus" reg="Bathynomus">B.</tp:taxon-name-part> <tp:taxon-name-part taxon-name-part-type="species" reg="wilsoni">wilsoni</tp:taxon-name-part></tp:taxon-name></italic> at 2.1–2.2). <italic><tp:taxon-name><tp:taxon-name-part taxon-name-part-type="genus" reg="Bathynomus">Bathynomus</tp:taxon-name-part> <tp:taxon-name-part taxon-name-part-type="species" reg="propinquus">propinquus</tp:taxon-name-part></tp:taxon-name></italic> differs from <italic><tp:taxon-name><tp:taxon-name-part taxon-name-part-type="genus" reg="Bathynomus">B.</tp:taxon-name-part> <tp:taxon-name-part taxon-name-part-type="species" reg="vaderi">vaderi</tp:taxon-name-part></tp:taxon-name></italic> in most of the same features as for <italic><tp:taxon-name><tp:taxon-name-part taxon-name-part-type="genus" reg="Bathynomus">B.</tp:taxon-name-part> <tp:taxon-name-part taxon-name-part-type="species" reg="jamesi">jamesi</tp:taxon-name-part></tp:taxon-name></italic>, but further differs in the more elongate appendix masculina (extending slightly beyond versus not beyond the corresponding endopod lamina; Fig. <xref ref-type="fig" rid="F6">6E</xref>, <xref ref-type="bibr" rid="B26">Ng et al. 2025</xref>: fig. 10A, B), form of the pereopod 7 coxa (apex acute but not tapered to slender curved tip; Figs <xref ref-type="fig" rid="F2">2C</xref>, <xref ref-type="fig" rid="F5">5E</xref>, <xref ref-type="fig" rid="F7">7A</xref>, <xref ref-type="fig" rid="F7">7C</xref>), and proportionally narrower clypeus (Figs <xref ref-type="fig" rid="F5">5D</xref>, <xref ref-type="fig" rid="F7">7A</xref>) (versus widely rectangular; Fig. <xref ref-type="fig" rid="F7">7C</xref>). <italic><tp:taxon-name><tp:taxon-name-part taxon-name-part-type="genus" reg="Bathynomus">Bathynomus</tp:taxon-name-part> <tp:taxon-name-part taxon-name-part-type="species" reg="propinquus">propinquus</tp:taxon-name-part></tp:taxon-name></italic> is readily distinguished from <italic><tp:taxon-name><tp:taxon-name-part taxon-name-part-type="genus" reg="Bathynomus">B.</tp:taxon-name-part> <tp:taxon-name-part taxon-name-part-type="species" reg="kensleyi">kensleyi</tp:taxon-name-part></tp:taxon-name></italic>, <italic><tp:taxon-name><tp:taxon-name-part taxon-name-part-type="genus" reg="Bathynomus">B.</tp:taxon-name-part> <tp:taxon-name-part taxon-name-part-type="species" reg="lowryi">lowryi</tp:taxon-name-part></tp:taxon-name></italic> and <italic><tp:taxon-name><tp:taxon-name-part taxon-name-part-type="genus" reg="Bathynomus">B.</tp:taxon-name-part> <tp:taxon-name-part taxon-name-part-type="species" reg="wilsoni">wilsoni</tp:taxon-name-part></tp:taxon-name></italic> by the alignment of the pleonite 3–5 pleura, which, in the latter three species, all reach posteriorly to the same level or have pleuron 3 overreaching pleuron 5 (Fig. <xref ref-type="fig" rid="F7">7B, E</xref>).</p><p>Based on mitochondrial COI+16S sequences, <italic><tp:taxon-name><tp:taxon-name-part taxon-name-part-type="genus" reg="Bathynomus">B.</tp:taxon-name-part> <tp:taxon-name-part taxon-name-part-type="species" reg="propinquus">propinquus</tp:taxon-name-part></tp:taxon-name></italic> forms a well-supported clade together with <italic><tp:taxon-name><tp:taxon-name-part taxon-name-part-type="genus" reg="Bathynomus">B.</tp:taxon-name-part> <tp:taxon-name-part taxon-name-part-type="species" reg="kensleyi">kensleyi</tp:taxon-name-part></tp:taxon-name></italic> and <italic><tp:taxon-name><tp:taxon-name-part taxon-name-part-type="genus" reg="Bathynomus">B.</tp:taxon-name-part> <tp:taxon-name-part taxon-name-part-type="species" reg="wilsoni">wilsoni</tp:taxon-name-part></tp:taxon-name></italic> (Fig. <xref ref-type="fig" rid="F3">3A</xref>), rather than with other South China Sea species such as <italic><tp:taxon-name><tp:taxon-name-part taxon-name-part-type="genus" reg="Bathynomus">B.</tp:taxon-name-part> <tp:taxon-name-part taxon-name-part-type="species" reg="jamesi">jamesi</tp:taxon-name-part></tp:taxon-name></italic>, with which Verde Passage material was formerly misidentified. <italic><tp:taxon-name><tp:taxon-name-part taxon-name-part-type="genus" reg="Bathynomus">Bathynomus</tp:taxon-name-part> <tp:taxon-name-part taxon-name-part-type="species" reg="propinquus">propinquus</tp:taxon-name-part></tp:taxon-name></italic>, <italic><tp:taxon-name><tp:taxon-name-part taxon-name-part-type="genus" reg="Bathynomus">B.</tp:taxon-name-part> <tp:taxon-name-part taxon-name-part-type="species" reg="kensleyi">kensleyi</tp:taxon-name-part></tp:taxon-name></italic> and <italic><tp:taxon-name><tp:taxon-name-part taxon-name-part-type="genus" reg="Bathynomus">B.</tp:taxon-name-part> <tp:taxon-name-part taxon-name-part-type="species" reg="wilsoni">wilsoni</tp:taxon-name-part></tp:taxon-name></italic> are all dorsally smoother than <italic><tp:taxon-name><tp:taxon-name-part taxon-name-part-type="genus" reg="Bathynomus">B.</tp:taxon-name-part> <tp:taxon-name-part taxon-name-part-type="species" reg="jamesi">jamesi</tp:taxon-name-part></tp:taxon-name></italic>, with the non-granulate rather than prominently granulate dorsum in adults. The three species are also genetically less divergent from each other (mean pairwise divergence 3.5–7.5%) than to other analysed congeners (≥ 8.7%) (Table <xref ref-type="table" rid="T1">1</xref>).</p><p>The close phylogenetic relationship between <italic><tp:taxon-name><tp:taxon-name-part taxon-name-part-type="genus" reg="Bathynomus">B.</tp:taxon-name-part> <tp:taxon-name-part taxon-name-part-type="species" reg="propinquus">propinquus</tp:taxon-name-part></tp:taxon-name></italic> and <italic><tp:taxon-name><tp:taxon-name-part taxon-name-part-type="genus" reg="Bathynomus">B.</tp:taxon-name-part> <tp:taxon-name-part taxon-name-part-type="species" reg="wilsoni">wilsoni</tp:taxon-name-part></tp:taxon-name></italic> is biogeographically intuitive, although the latter appears to be morphologically more similar to the Australian <italic><tp:taxon-name><tp:taxon-name-part taxon-name-part-type="genus" reg="Bathynomus">B.</tp:taxon-name-part> <tp:taxon-name-part taxon-name-part-type="species" reg="kensleyi">kensleyi</tp:taxon-name-part></tp:taxon-name></italic> sharing more elongated lateral cephalic incisions and similar alignment of the pleonite 3–5 pleura. Conversely, <italic><tp:taxon-name><tp:taxon-name-part taxon-name-part-type="genus" reg="Bathynomus">B.</tp:taxon-name-part> <tp:taxon-name-part taxon-name-part-type="species" reg="propinquus">propinquus</tp:taxon-name-part></tp:taxon-name></italic> and <italic><tp:taxon-name><tp:taxon-name-part taxon-name-part-type="genus" reg="Bathynomus">B.</tp:taxon-name-part> <tp:taxon-name-part taxon-name-part-type="species" reg="kensleyi">kensleyi</tp:taxon-name-part></tp:taxon-name></italic> share similar length:width proportions (2.4–2.5 versus 2.1–2.2) of the uropodal exopod and the linear rather than curved pleopod 5 exite.</p><p>With the present clarification of the distinctions between <italic><tp:taxon-name><tp:taxon-name-part taxon-name-part-type="genus" reg="Bathynomus">B.</tp:taxon-name-part> <tp:taxon-name-part taxon-name-part-type="species" reg="jamesi">jamesi</tp:taxon-name-part></tp:taxon-name></italic> and <italic><tp:taxon-name><tp:taxon-name-part taxon-name-part-type="genus" reg="Bathynomus">B.</tp:taxon-name-part> <tp:taxon-name-part taxon-name-part-type="species" reg="propinquus">propinquus</tp:taxon-name-part></tp:taxon-name></italic>, it is apparent that the former occurs on the northern continental slope margins of the South China Sea (Vietnam to Hainan and Dongsha) whereas the latter is a species of the southeastern slope margins; none are yet recorded from the bathyal or abyssal depths of the central South China Sea.</p></tp:treatment-sec><tp:treatment-sec sec-type="Distribution"><title>Distribution.</title><p>Currently known only from the Verde Island Passage, central-western Philippines; 300–772 m.</p></tp:treatment-sec><tp:treatment-sec><!--Section generated to contain objects referenced in tp:taxon-treatment.--><fig id="F1" position="float" orientation="portrait"><object-id xmlns:xlink="http://www.w3.org/1999/xlink" content-type="doi" xlink:type="simple">10.3897/zookeys.1286.200843.figure1</object-id><object-id xmlns:xlink="http://www.w3.org/1999/xlink" content-type="arpha" xlink:type="simple">99951CCA-7507-553C-A12D-745AB478E43B</object-id><label>Figure 1.</label><caption><p><italic><tp:taxon-name><tp:taxon-name-part taxon-name-part-type="genus" reg="Bathynomus">Bathynomus</tp:taxon-name-part> <tp:taxon-name-part taxon-name-part-type="species" reg="propinquus">propinquus</tp:taxon-name-part></tp:taxon-name></italic> Richardson, 1910, holotype juvenile male (88 mm), Verde Island Passage, Philippines, <named-content xmlns:xlink="http://www.w3.org/1999/xlink" content-type="dwc:institutional_code" xlink:title="Smithsonian Institution, National Museum of Natural History" xlink:href="https://scientific-collections.gbif.org/institution/586ee56e-b0fe-4dff-b7f9-aeb104f3308a" xlink:type="simple">USNM</named-content> 40909: <bold>A</bold>. Dorsal habitus; <bold>B</bold>. Ventral habitus; <bold>C</bold>. Left lateral habitus.</p></caption><graphic xmlns:xlink="http://www.w3.org/1999/xlink" xlink:href="zookeys-1286-017_article-200843__-g001.jpg" id="oo_1723857.jpg" position="float" orientation="portrait" xlink:type="simple"><uri content-type="original_file" xlink:type="simple">https://binary.pensoft.net/fig/1723857</uri></graphic></fig><fig id="F2" position="float" orientation="portrait"><object-id xmlns:xlink="http://www.w3.org/1999/xlink" content-type="doi" xlink:type="simple">10.3897/zookeys.1286.200843.figure2</object-id><object-id xmlns:xlink="http://www.w3.org/1999/xlink" content-type="arpha" xlink:type="simple">46DB7AC5-D7B5-5D63-8E5C-0C8244EC72DF</object-id><label>Figure 2.</label><caption><p><italic><tp:taxon-name><tp:taxon-name-part taxon-name-part-type="genus" reg="Bathynomus">Bathynomus</tp:taxon-name-part> <tp:taxon-name-part taxon-name-part-type="species" reg="propinquus">propinquus</tp:taxon-name-part></tp:taxon-name></italic> Richardson, 1910, holotype juvenile male (88 mm), Verde Island Passage, Philippines, <named-content xmlns:xlink="http://www.w3.org/1999/xlink" content-type="dwc:institutional_code" xlink:title="Smithsonian Institution, National Museum of Natural History" xlink:href="https://scientific-collections.gbif.org/institution/586ee56e-b0fe-4dff-b7f9-aeb104f3308a" xlink:type="simple">USNM</named-content> 40909: <bold>A</bold>. Cephalon, anterior view; <bold>B</bold>. Clypeal region; <bold>C</bold>. Pereonites 6–7 and pleonites 1–5, left lateral view; <bold>D</bold>. Pleotelson and uropods, dorsal view; <bold>E</bold>. Cephalon, dorsal view; <bold>F</bold>. Cephalon and pereonite 1, left lateral view; <bold>G, H</bold>. Left uropod, ventral view and dorsal view, respectively; <bold>I</bold>. Right pleopod 5 exite.</p></caption><graphic xmlns:xlink="http://www.w3.org/1999/xlink" xlink:href="zookeys-1286-017_article-200843__-g002.jpg" id="oo_1723858.jpg" position="float" orientation="portrait" xlink:type="simple"><uri content-type="original_file" xlink:type="simple">https://binary.pensoft.net/fig/1723858</uri></graphic></fig><fig id="F3" position="float" orientation="portrait"><object-id xmlns:xlink="http://www.w3.org/1999/xlink" content-type="doi" xlink:type="simple">10.3897/zookeys.1286.200843.figure3</object-id><object-id xmlns:xlink="http://www.w3.org/1999/xlink" content-type="arpha" xlink:type="simple">F45C8FBA-03C4-53BB-9C83-2C8CC1926154</object-id><label>Figure 3.</label><caption><p><bold>A</bold>. Maximum-likelihood topology (TIM2+G4+F model) of species of <italic><tp:taxon-name><tp:taxon-name-part taxon-name-part-type="genus" reg="Bathynomus">Bathynomus</tp:taxon-name-part></tp:taxon-name></italic> based on combined sequences of mitochondrial COI (657 bp) and 16S rRNA (540 bp) genes, rooted to <italic><tp:taxon-name><tp:taxon-name-part taxon-name-part-type="genus" reg="Excirolana">Excirolana</tp:taxon-name-part> <tp:taxon-name-part taxon-name-part-type="species" reg="hirsuticauda">hirsuticauda</tp:taxon-name-part></tp:taxon-name></italic> Menzies, 1962; geographic origin, museum and voucher number indicated in brackets. Bootstrap support exceeding 50% indicated at nodes. Except for sequences of <italic><tp:taxon-name><tp:taxon-name-part taxon-name-part-type="genus" reg="Bathynomus">B.</tp:taxon-name-part> <tp:taxon-name-part taxon-name-part-type="species" reg="wilsoni">wilsoni</tp:taxon-name-part></tp:taxon-name></italic> and <italic><tp:taxon-name><tp:taxon-name-part taxon-name-part-type="genus" reg="Bathynomus">B.</tp:taxon-name-part> <tp:taxon-name-part taxon-name-part-type="species" reg="raksasa">raksasa</tp:taxon-name-part></tp:taxon-name></italic> newly generated herein, see <xref ref-type="bibr" rid="B27">Ng et al. (2026)</xref> for GenBank accession numbers and specimen voucher details. <bold>B</bold>. <italic><tp:taxon-name><tp:taxon-name-part taxon-name-part-type="genus" reg="Bathynomus">Bathynomus</tp:taxon-name-part> <tp:taxon-name-part taxon-name-part-type="species" reg="propinquus">propinquus</tp:taxon-name-part></tp:taxon-name></italic> Richardson, 1910, male (320 mm), Verde Island Passage, Philippines, <named-content xmlns:xlink="http://www.w3.org/1999/xlink" content-type="dwc:institutional_code" xlink:title="MNHN - Museum national d'Histoire naturelle" xlink:href="https://scientific-collections.gbif.org/institution/6a6ac6c5-1b8a-48db-91a2-f8661274ff80" xlink:type="simple">MNHN</named-content>-IU-2013.6418 (IS.2290), left antenna and antennule.</p></caption><graphic xmlns:xlink="http://www.w3.org/1999/xlink" xlink:href="zookeys-1286-017_article-200843__-g003.jpg" id="oo_1723859.jpg" position="float" orientation="portrait" xlink:type="simple"><uri content-type="original_file" xlink:type="simple">https://binary.pensoft.net/fig/1723859</uri></graphic></fig><fig id="F4" position="float" orientation="portrait"><object-id xmlns:xlink="http://www.w3.org/1999/xlink" content-type="doi" xlink:type="simple">10.3897/zookeys.1286.200843.figure4</object-id><object-id xmlns:xlink="http://www.w3.org/1999/xlink" content-type="arpha" xlink:type="simple">62A262D7-96C7-5928-867A-955EEE281F82</object-id><label>Figure 4.</label><caption><p><italic><tp:taxon-name><tp:taxon-name-part taxon-name-part-type="genus" reg="Bathynomus">Bathynomus</tp:taxon-name-part> <tp:taxon-name-part taxon-name-part-type="species" reg="propinquus">propinquus</tp:taxon-name-part></tp:taxon-name></italic> Richardson, 1910, male (320 mm), Verde Island Passage, Philippines, <named-content xmlns:xlink="http://www.w3.org/1999/xlink" content-type="dwc:institutional_code" xlink:title="MNHN - Museum national d'Histoire naturelle" xlink:href="https://scientific-collections.gbif.org/institution/6a6ac6c5-1b8a-48db-91a2-f8661274ff80" xlink:type="simple">MNHN</named-content>-IU-2013.6418 (IS.2290): <bold>A</bold>. Dorsal habitus; <bold>B</bold>. Ventral habitus; <bold>C</bold>. Right lateral habitus.</p></caption><graphic xmlns:xlink="http://www.w3.org/1999/xlink" xlink:href="zookeys-1286-017_article-200843__-g004.jpg" id="oo_1723860.jpg" position="float" orientation="portrait" xlink:type="simple"><uri content-type="original_file" xlink:type="simple">https://binary.pensoft.net/fig/1723860</uri></graphic></fig><fig id="F5" position="float" orientation="portrait"><object-id xmlns:xlink="http://www.w3.org/1999/xlink" content-type="doi" xlink:type="simple">10.3897/zookeys.1286.200843.figure5</object-id><object-id xmlns:xlink="http://www.w3.org/1999/xlink" content-type="arpha" xlink:type="simple">13E7FDD8-02AD-57DE-BBC0-F8B4D3A8E652</object-id><label>Figure 5.</label><caption><p><italic><tp:taxon-name><tp:taxon-name-part taxon-name-part-type="genus" reg="Bathynomus">Bathynomus</tp:taxon-name-part> <tp:taxon-name-part taxon-name-part-type="species" reg="propinquus">propinquus</tp:taxon-name-part></tp:taxon-name></italic> Richardson, 1910, male (320 mm), Verde Island Passage, Philippines, <named-content xmlns:xlink="http://www.w3.org/1999/xlink" content-type="dwc:institutional_code" xlink:title="MNHN - Museum national d'Histoire naturelle" xlink:href="https://scientific-collections.gbif.org/institution/6a6ac6c5-1b8a-48db-91a2-f8661274ff80" xlink:type="simple">MNHN</named-content>-IU-2013.6418 (IS.2290): <bold>A</bold>. Cephalon, dorsal view; <bold>B</bold>. Cephalon, oblique anterior view; <bold>C</bold>. Cephalon and pereonite 1, left lateral view; <bold>D</bold>. Clypeal region and oral field; <bold>E</bold>. Pereonites 6–7 and pleonites 1–5, left lateral view; <bold>F</bold>. Posterior pleonites and pleotelson, left lateral view; <bold>G</bold>. Pleotelson and uropods, dorsal view; <bold>H</bold>. Pleotelson, left lateral view.</p></caption><graphic xmlns:xlink="http://www.w3.org/1999/xlink" xlink:href="zookeys-1286-017_article-200843__-g005.jpg" id="oo_1723861.jpg" position="float" orientation="portrait" xlink:type="simple"><uri content-type="original_file" xlink:type="simple">https://binary.pensoft.net/fig/1723861</uri></graphic></fig><fig id="F6" position="float" orientation="portrait"><object-id xmlns:xlink="http://www.w3.org/1999/xlink" content-type="doi" xlink:type="simple">10.3897/zookeys.1286.200843.figure6</object-id><object-id xmlns:xlink="http://www.w3.org/1999/xlink" content-type="arpha" xlink:type="simple">C231DC96-4902-5B32-B7D4-A4996A0E8B95</object-id><label>Figure 6.</label><caption><p><italic><tp:taxon-name><tp:taxon-name-part taxon-name-part-type="genus" reg="Bathynomus">Bathynomus</tp:taxon-name-part> <tp:taxon-name-part taxon-name-part-type="species" reg="propinquus">propinquus</tp:taxon-name-part></tp:taxon-name></italic> Richardson, 1910, male (320 mm), Verde Island Passage, Philippines, <named-content xmlns:xlink="http://www.w3.org/1999/xlink" content-type="dwc:institutional_code" xlink:title="MNHN - Museum national d'Histoire naturelle" xlink:href="https://scientific-collections.gbif.org/institution/6a6ac6c5-1b8a-48db-91a2-f8661274ff80" xlink:type="simple">MNHN</named-content>-IU-2013.6418 (IS.2290): <bold>A, B</bold>. Left uropod, ventral view and dorsal view, respectively; <bold>C</bold>. Right pleopod 5; <bold>D</bold>. Right pleopod 5 exite; <bold>E</bold>. Right and left pleopod 2; <bold>F</bold>. Right pereopod 1; <bold>G</bold>. Right pereopod 2; <bold>H</bold>. Right pereopod 7.</p></caption><graphic xmlns:xlink="http://www.w3.org/1999/xlink" xlink:href="zookeys-1286-017_article-200843__-g006.jpg" id="oo_1723862.jpg" position="float" orientation="portrait" xlink:type="simple"><uri content-type="original_file" xlink:type="simple">https://binary.pensoft.net/fig/1723862</uri></graphic></fig><fig id="F7" position="float" orientation="portrait"><object-id xmlns:xlink="http://www.w3.org/1999/xlink" content-type="doi" xlink:type="simple">10.3897/zookeys.1286.200843.figure7</object-id><object-id xmlns:xlink="http://www.w3.org/1999/xlink" content-type="arpha" xlink:type="simple">F2A3CD09-E5E7-5988-BC81-2097612A4C84</object-id><label>Figure 7.</label><caption><p><italic><tp:taxon-name><tp:taxon-name-part taxon-name-part-type="genus" reg="Bathynomus">Bathynomus</tp:taxon-name-part></tp:taxon-name></italic> spp., comparative diagnostic features, left to right: cephalon and pereonite 1 lateral surface showing marginal carinae; right pleopod 5 exite; pereonites 6–7 and pleonites 1–5, left lateral view; clypeus. <bold>A</bold>. <italic><tp:taxon-name><tp:taxon-name-part taxon-name-part-type="genus" reg="Bathynomus">B.</tp:taxon-name-part> <tp:taxon-name-part taxon-name-part-type="species" reg="propinquus">propinquus</tp:taxon-name-part></tp:taxon-name></italic> Richardson, 1910, male (320 mm), Verde Island Passage, Philippines, <named-content xmlns:xlink="http://www.w3.org/1999/xlink" content-type="dwc:institutional_code" xlink:title="MNHN - Museum national d'Histoire naturelle" xlink:href="https://scientific-collections.gbif.org/institution/6a6ac6c5-1b8a-48db-91a2-f8661274ff80" xlink:type="simple">MNHN</named-content>-IU-2013.6418 (IS.2290); <bold>B</bold>. <italic><tp:taxon-name><tp:taxon-name-part taxon-name-part-type="genus" reg="Bathynomus">B.</tp:taxon-name-part> <tp:taxon-name-part taxon-name-part-type="species" reg="kensleyi">kensleyi</tp:taxon-name-part></tp:taxon-name></italic> Lowry &amp; Dempsey, 2006, male holotype (277 mm), Queensland, Australia; <bold>C</bold>. <italic><tp:taxon-name><tp:taxon-name-part taxon-name-part-type="genus" reg="Bathynomus">B.</tp:taxon-name-part> <tp:taxon-name-part taxon-name-part-type="species" reg="vaderi">vaderi</tp:taxon-name-part></tp:taxon-name></italic>, male (305 mm), Vietnam, <abbrev xmlns:xlink="http://www.w3.org/1999/xlink" content-type="institution" xlink:title="Zoological Reference Collection of the Lee Kong Chian Natural History Museum, National University of Singapore" xlink:type="simple">ZRC</abbrev> 2024.0180; <bold>D</bold>. <italic><tp:taxon-name><tp:taxon-name-part taxon-name-part-type="genus" reg="Bathynomus">B.</tp:taxon-name-part> <tp:taxon-name-part taxon-name-part-type="species" reg="jamesi">jamesi</tp:taxon-name-part></tp:taxon-name></italic> Kou, Chen &amp; Li Kou in Chen et al., 2017, male (335 mm), Vietnam, <abbrev xmlns:xlink="http://www.w3.org/1999/xlink" content-type="institution" xlink:title="Zoological Reference Collection of the Lee Kong Chian Natural History Museum, National University of Singapore" xlink:type="simple">ZRC</abbrev> 2024.0118; <bold>E</bold>. <italic><tp:taxon-name><tp:taxon-name-part taxon-name-part-type="genus" reg="Bathynomus">B.</tp:taxon-name-part> <tp:taxon-name-part taxon-name-part-type="species" reg="wilsoni">wilsoni</tp:taxon-name-part></tp:taxon-name></italic> Ahyong, 2025, female holotype (215 mm), Sulu Sea, Philippines, <named-content xmlns:xlink="http://www.w3.org/1999/xlink" content-type="dwc:institutional_code" xlink:title="Australian Museum" xlink:href="https://scientific-collections.gbif.org/institution/9cfe8cbf-35ff-4d93-b932-cb05d91b7922" xlink:type="simple">AM</named-content> P42711.</p></caption><graphic xmlns:xlink="http://www.w3.org/1999/xlink" xlink:href="zookeys-1286-017_article-200843__-g007.jpg" id="oo_1723863.jpg" position="float" orientation="portrait" xlink:type="simple"><uri content-type="original_file" xlink:type="simple">https://binary.pensoft.net/fig/1723863</uri></graphic></fig></tp:treatment-sec><ref-list><ref id="B27"><mixed-citation xmlns:xlink="http://www.w3.org/1999/xlink" xlink:type="simple">Ng PKL, Bruce NL, Sidabalok CM, Yang C-H, Nguyen TS, Ahyong ST (2026) <italic><tp:taxon-name><tp:taxon-name-part taxon-name-part-type="genus">Bathynomus</tp:taxon-name-part> <tp:taxon-name-part taxon-name-part-type="species">vaderi</tp:taxon-name-part></tp:taxon-name></italic> Ng, Sidabalok &amp; Nguyen, 2025: a senior synonym of <italic><tp:taxon-name><tp:taxon-name-part taxon-name-part-type="genus">B.</tp:taxon-name-part> <tp:taxon-name-part taxon-name-part-type="species">paracelensis</tp:taxon-name-part></tp:taxon-name></italic> Huang &amp; Kawai, 2025 (<tp:taxon-name><tp:taxon-name-part taxon-name-part-type="subphylum">Crustacea</tp:taxon-name-part></tp:taxon-name>, <tp:taxon-name><tp:taxon-name-part taxon-name-part-type="order">Isopoda</tp:taxon-name-part></tp:taxon-name>, <tp:taxon-name><tp:taxon-name-part taxon-name-part-type="family">Cirolanidae</tp:taxon-name-part></tp:taxon-name>) based on morphological and genetic evidence. ZooKeys 1273: 185–203. <ext-link xlink:href="10.3897/zookeys.1273.179260" ext-link-type="doi" xlink:type="simple">https://doi.org/10.3897/zookeys.1273.179260</ext-link></mixed-citation></ref><ref id="B28"><mixed-citation xmlns:xlink="http://www.w3.org/1999/xlink" xlink:type="simple">Nierstrasz HF (1931) Die Isopoden der Siboga-Expedition. III. <tp:taxon-name><tp:taxon-name-part taxon-name-part-type="order">Isopoda</tp:taxon-name-part></tp:taxon-name> Genuina. II. Flabellifera. Siboga-Expeditie Monographie 32c: 123–232, pls. 10–11.</mixed-citation></ref><ref id="B12"><mixed-citation xmlns:xlink="http://www.w3.org/1999/xlink" xlink:type="simple">Holthuis LB, Mikulka WR (1972) Notes on the deep-sea isopods of the genus <italic><tp:taxon-name><tp:taxon-name-part taxon-name-part-type="genus">Bathynomus</tp:taxon-name-part></tp:taxon-name></italic> A. Milne Edwards, 1879. Bulletin of Marine Science 22: 575–591.</mixed-citation></ref><ref id="B34"><mixed-citation xmlns:xlink="http://www.w3.org/1999/xlink" xlink:type="simple">Shih C-T (1972) Note on the giant isopod genus <italic><tp:taxon-name><tp:taxon-name-part taxon-name-part-type="genus">Bathynomus</tp:taxon-name-part></tp:taxon-name></italic> Milne Edwards, 1979 with description of a new species. Publications of the Seto Marine Biological Laboratory 21: 31–42. <ext-link xlink:href="10.5134/175798" ext-link-type="doi" xlink:type="simple">https://doi.org/10.5134/175798</ext-link></mixed-citation></ref><ref id="B11"><mixed-citation xmlns:xlink="http://www.w3.org/1999/xlink" xlink:type="simple">Griffin DJG (1975) A new deep-water isopod of the genus <italic><tp:taxon-name><tp:taxon-name-part taxon-name-part-type="genus">Bathynomus</tp:taxon-name-part></tp:taxon-name></italic> (Flabellifera: <tp:taxon-name><tp:taxon-name-part taxon-name-part-type="family">Cirolanidae</tp:taxon-name-part></tp:taxon-name>) from eastern Australia. Proceedings of the Linnean Society of New South Wales 100: 103–109.</mixed-citation></ref><ref id="B19"><mixed-citation xmlns:xlink="http://www.w3.org/1999/xlink" xlink:type="simple">Lemos de Castro A (1978) Descrição de uma espécie nova gigante do gênero <italic><tp:taxon-name><tp:taxon-name-part taxon-name-part-type="genus">Bathynomus</tp:taxon-name-part></tp:taxon-name></italic> Milne Edwards do litoral brasileiro (<tp:taxon-name><tp:taxon-name-part taxon-name-part-type="order">Isopoda</tp:taxon-name-part></tp:taxon-name>, <tp:taxon-name><tp:taxon-name-part taxon-name-part-type="family">Cirolanidae</tp:taxon-name-part></tp:taxon-name>). Revista Brasileira de Biologia 38: 37–44.</mixed-citation></ref><ref id="B33"><mixed-citation xmlns:xlink="http://www.w3.org/1999/xlink" xlink:type="simple">Sekiguchi H, Yamaguchi Y, Kobayashi H (1982) Geographical distribution of scavenging giant isopods bathynomids in the northwestern Pacific. Bulletin of the Japanese Society of Scientific Fisheries 48: 499–504. <ext-link xlink:href="10.2331/suisan.48.499" ext-link-type="doi" xlink:type="simple">https://doi.org/10.2331/suisan.48.499</ext-link></mixed-citation></ref><ref id="B6"><mixed-citation xmlns:xlink="http://www.w3.org/1999/xlink" xlink:type="simple">Bruce NL (1986) <tp:taxon-name><tp:taxon-name-part taxon-name-part-type="family">Cirolanidae</tp:taxon-name-part></tp:taxon-name> (<tp:taxon-name><tp:taxon-name-part taxon-name-part-type="subphylum">Crustacea</tp:taxon-name-part></tp:taxon-name>: <tp:taxon-name><tp:taxon-name-part taxon-name-part-type="order">Isopoda</tp:taxon-name-part></tp:taxon-name>) of Australia. Records of the Australian Museum 6: 1–239. <ext-link xlink:href="10.3853/j.0812-7387.6.1986.98" ext-link-type="doi" xlink:type="simple">https://doi.org/10.3853/j.0812-7387.6.1986.98</ext-link></mixed-citation></ref><ref id="B9"><mixed-citation xmlns:xlink="http://www.w3.org/1999/xlink" xlink:type="simple">Cocke BT (1987) Morphological variation in the giant isopod <italic><tp:taxon-name><tp:taxon-name-part taxon-name-part-type="genus">Bathynomus</tp:taxon-name-part> <tp:taxon-name-part taxon-name-part-type="species">giganteus</tp:taxon-name-part></tp:taxon-name></italic> (suborder Flabellifera: family <tp:taxon-name><tp:taxon-name-part taxon-name-part-type="family">Cirolanidae</tp:taxon-name-part></tp:taxon-name>) with notes on the genus. Unpublished M.Sc. thesis. Texas A&amp;M University, [x +] 136 pp.</mixed-citation></ref><ref id="B36"><mixed-citation xmlns:xlink="http://www.w3.org/1999/xlink" xlink:type="simple">Soong K (1992) Occurrence of the giant isopod <italic><tp:taxon-name><tp:taxon-name-part taxon-name-part-type="genus">Bathynomus</tp:taxon-name-part> <tp:taxon-name-part taxon-name-part-type="species">giganteus</tp:taxon-name-part></tp:taxon-name></italic> Milne-Edwards, 1879 (Flabellifera: <tp:taxon-name><tp:taxon-name-part taxon-name-part-type="family">Cirolanidae</tp:taxon-name-part></tp:taxon-name>) in the west Pacific. Crustaceana 63: 291–295. <ext-link xlink:href="10.1163/156854092X00433" ext-link-type="doi" xlink:type="simple">https://doi.org/10.1163/156854092X00433</ext-link></mixed-citation></ref><ref id="B22"><mixed-citation xmlns:xlink="http://www.w3.org/1999/xlink" xlink:type="simple">Magalhães N, Young PS (2003) <italic><tp:taxon-name><tp:taxon-name-part taxon-name-part-type="genus">Bathynomus</tp:taxon-name-part></tp:taxon-name></italic> A. Milne Edwards, 1879 (<tp:taxon-name><tp:taxon-name-part taxon-name-part-type="order">Isopoda</tp:taxon-name-part></tp:taxon-name>, <tp:taxon-name><tp:taxon-name-part taxon-name-part-type="family">Cirolanidae</tp:taxon-name-part></tp:taxon-name>) from the Brazilian coast, with description of a new species. Archivos do Museu Nacional do Rio de Janeiro 61: 221–239.</mixed-citation></ref><ref id="B21"><mixed-citation xmlns:xlink="http://www.w3.org/1999/xlink" xlink:type="simple">Lowry JK, Dempsey K (2006) The giant deep-sea scavenger genus <italic><tp:taxon-name><tp:taxon-name-part taxon-name-part-type="genus">Bathynomus</tp:taxon-name-part></tp:taxon-name></italic> (<tp:taxon-name><tp:taxon-name-part taxon-name-part-type="subphylum">Crustacea</tp:taxon-name-part></tp:taxon-name>, <tp:taxon-name><tp:taxon-name-part taxon-name-part-type="order">Isopoda</tp:taxon-name-part></tp:taxon-name>, <tp:taxon-name><tp:taxon-name-part taxon-name-part-type="family">Cirolanidae</tp:taxon-name-part></tp:taxon-name>) in the Indo-West Pacific. In: Richer De Forges B, Justine J-L (Eds) Tropical Deep-Sea Benthos, Vol. 24. Mémoires du Muséum national d’Histoire, Paris 193: 163–192.</mixed-citation></ref><ref id="B8"><mixed-citation xmlns:xlink="http://www.w3.org/1999/xlink" xlink:type="simple">Bruce NL, Shimomura M (2019) A new genus and species of deep-water marine cirolanid isopod (<tp:taxon-name><tp:taxon-name-part taxon-name-part-type="subphylum">Crustacea</tp:taxon-name-part></tp:taxon-name>: <tp:taxon-name><tp:taxon-name-part taxon-name-part-type="order">Isopoda</tp:taxon-name-part></tp:taxon-name>: <tp:taxon-name><tp:taxon-name-part taxon-name-part-type="family">Cirolanidae</tp:taxon-name-part></tp:taxon-name>) from the Philippines. Raffles Bulletin of Zoology 67: 1–13.</mixed-citation></ref><ref id="B1"><mixed-citation xmlns:xlink="http://www.w3.org/1999/xlink" xlink:type="simple">Ahyong ST (2025) The deepest known supergiant deep-sea isopod: <italic><tp:taxon-name><tp:taxon-name-part taxon-name-part-type="genus">Bathynomus</tp:taxon-name-part> <tp:taxon-name-part taxon-name-part-type="species">wilsoni</tp:taxon-name-part></tp:taxon-name></italic>, a new species from the Sulu Sea, Philippines (<tp:taxon-name><tp:taxon-name-part taxon-name-part-type="subphylum">Crustacea</tp:taxon-name-part></tp:taxon-name>: <tp:taxon-name><tp:taxon-name-part taxon-name-part-type="order">Isopoda</tp:taxon-name-part></tp:taxon-name>: <tp:taxon-name><tp:taxon-name-part taxon-name-part-type="family">Cirolanidae</tp:taxon-name-part></tp:taxon-name>). Raffles Bulletin of Zoology 73: 169–183. <ext-link xlink:href="10.26107/RBZ-2025-0012" ext-link-type="doi" xlink:type="simple">https://doi.org/10.26107/RBZ-2025-0012</ext-link></mixed-citation></ref><ref id="B26"><mixed-citation xmlns:xlink="http://www.w3.org/1999/xlink" xlink:type="simple">Ng PKL, Sidabalok CM, Nguyen TS (2025) A new species of supergiant <italic><tp:taxon-name><tp:taxon-name-part taxon-name-part-type="genus">Bathynomus</tp:taxon-name-part></tp:taxon-name></italic> A. Milne-Edwards, 1879 (<tp:taxon-name><tp:taxon-name-part taxon-name-part-type="subphylum">Crustacea</tp:taxon-name-part></tp:taxon-name>, <tp:taxon-name><tp:taxon-name-part taxon-name-part-type="order">Isopoda</tp:taxon-name-part></tp:taxon-name>, <tp:taxon-name><tp:taxon-name-part taxon-name-part-type="family">Cirolanidae</tp:taxon-name-part></tp:taxon-name>) from Vietnam, with notes on the taxonomy of <italic><tp:taxon-name><tp:taxon-name-part taxon-name-part-type="genus">Bathynomus</tp:taxon-name-part> <tp:taxon-name-part taxon-name-part-type="species">jamesi</tp:taxon-name-part></tp:taxon-name></italic> Kou, Chen &amp; Li, 2017. ZooKeys 1223: 289–310. <ext-link xlink:href="10.3897/zookeys.1223.139335" ext-link-type="doi" xlink:type="simple">https://doi.org/10.3897/zookeys.1223.139335</ext-link></mixed-citation></ref><ref id="B25"><mixed-citation xmlns:xlink="http://www.w3.org/1999/xlink" xlink:type="simple">Monod T (1973) Sur quelques crustacés Néo-Caledoniens de profondeur. Cahiers de l’Office de la Recherche Scientifique et Technique Outre-Mer, série Océanographique 11: 117–131.</mixed-citation></ref></ref-list></tp:taxon-treatment>
