# Supplementary material for: Bathynomus propinquus Richardson, 1910, a valid species of supergiant deep-sea isopod from the Philippines, with notes on B. wilsoni Ahyong, 2025 (Crustacea, Isopoda, Cirolanidae)
Source: Zookeys. 2026 Jul 23;1286:17–39. doi: 10.3897/zookeys.1286.200843 (PMC13424834; doi:10.3897/zookeys.1286.200843)
Supplement: XML Treatment for Bathynomus wilsoni [file zookeys.1286.200843-treatment2.xml]

<!DOCTYPE tp:taxon-treatment
  PUBLIC "-//TaxonX//DTD Taxonomic Treatment Publishing DTD v0 20100105//EN" "tax-treatment-NSO.dtd">
<tp:taxon-treatment xmlns:tp="http://www.plazi.org/taxpub"><tp:treatment-meta><kwd-group><label>Taxon classification</label><kwd>
                <named-content content-type="kingdom">Animalia</named-content>
              </kwd><kwd>
                <named-content content-type="order">Isopoda</named-content>
              </kwd><kwd>
                <named-content content-type="family">Cirolanidae</named-content>
              </kwd></kwd-group><mixed-citation publication-type="journal"><person-group><name><surname>Ahyong</surname><given-names>Shane T.</given-names></name><name><surname>Sidabalok</surname><given-names>Conni M.</given-names></name><name><surname>Yang</surname><given-names>Chien-Hui</given-names></name><name><surname>Ng</surname><given-names>Peter K. L.</given-names></name></person-group><article-title><italic><tp:taxon-name><tp:taxon-name-part taxon-name-part-type="genus" reg="Bathynomus">Bathynomus</tp:taxon-name-part> <tp:taxon-name-part taxon-name-part-type="species" reg="propinquus">propinquus</tp:taxon-name-part></tp:taxon-name></italic> Richardson, 1910, a valid species of supergiant deep-sea isopod from the Philippines, with notes on <italic><tp:taxon-name><tp:taxon-name-part taxon-name-part-type="genus" reg="Bathynomus">B.</tp:taxon-name-part> <tp:taxon-name-part taxon-name-part-type="species" reg="wilsoni">wilsoni</tp:taxon-name-part></tp:taxon-name></italic> Ahyong, 2025 (<tp:taxon-name><tp:taxon-name-part taxon-name-part-type="subphylum" reg="Crustacea">Crustacea</tp:taxon-name-part></tp:taxon-name>, <tp:taxon-name><tp:taxon-name-part taxon-name-part-type="order" reg="Isopoda">Isopoda</tp:taxon-name-part></tp:taxon-name>, <tp:taxon-name><tp:taxon-name-part taxon-name-part-type="family" reg="Cirolanidae">Cirolanidae</tp:taxon-name-part></tp:taxon-name>)</article-title><source>Zookeys</source><day>23</day><month>07</month><year>2026</year><volume>1286</volume><fpage>17</fpage><lpage>39</lpage><pub-id pub-id-type="doi">10.3897/zookeys.1286.200843</pub-id></mixed-citation></tp:treatment-meta><tp:nomenclature><tp:taxon-name><object-id xmlns:xlink="http://www.w3.org/1999/xlink" content-type="arpha" xlink:type="simple">E50EAF9C-037C-5937-A2F8-5F56D3A4862B</object-id>
                    		<tp:taxon-name-part taxon-name-part-type="genus" reg="Bathynomus">Bathynomus</tp:taxon-name-part> <tp:taxon-name-part taxon-name-part-type="species" reg="wilsoni">wilsoni</tp:taxon-name-part>
                    	</tp:taxon-name><tp:taxon-authority>Ahyong, 2025</tp:taxon-authority><xref ref-type="fig" rid="F8">Fig. 8</xref><tp:nomenclature-citation-list><tp:nomenclature-citation><tp:taxon-name><tp:taxon-name-part taxon-name-part-type="genus" reg="Bathynomus">Bathynomus</tp:taxon-name-part> <tp:taxon-name-part taxon-name-part-type="species" reg="kensleyi">kensleyi</tp:taxon-name-part></tp:taxon-name><comment> . — <xref ref-type="bibr" rid="B21">Lowry and Dempsey 2006</xref>: 184 [Sulu Sea specimens only; not <tp:taxon-name><tp:taxon-name-part taxon-name-part-type="genus" reg="Bathynomus">B.</tp:taxon-name-part> <tp:taxon-name-part taxon-name-part-type="species" reg="kensleyi">kensleyi</tp:taxon-name-part></tp:taxon-name> Lowry &amp; Dempsey, 2006]. — <xref ref-type="bibr" rid="B31">Richer de Forges et al. 2013</xref>: fig. 7.</comment></tp:nomenclature-citation><tp:nomenclature-citation><tp:taxon-name>
                  <tp:taxon-name-part taxon-name-part-type="genus" reg="Bathynomus">Bathynomus</tp:taxon-name-part>
                </tp:taxon-name><comment> sp. — <xref ref-type="bibr" rid="B30">Richer de Forges et al. 2009</xref>: tab. 2.</comment></tp:nomenclature-citation><tp:nomenclature-citation><tp:taxon-name><tp:taxon-name-part taxon-name-part-type="genus" reg="Bathynomus">Bathynomus</tp:taxon-name-part> <tp:taxon-name-part taxon-name-part-type="species" reg="wilsoni">wilsoni</tp:taxon-name-part></tp:taxon-name><comment> Ahyong, 2025: 170–181, figs 1–7, 8A. — <xref ref-type="bibr" rid="B27">Ng et al. 2026</xref>: 194.</comment></tp:nomenclature-citation></tp:nomenclature-citation-list></tp:nomenclature><tp:treatment-sec sec-type="Material examined"><title>Material examined.</title><p>• <abbrev xmlns:xlink="http://www.w3.org/1999/xlink" content-type="institution" xlink:title="Zoological Reference Collection of the Lee Kong Chian Natural History Museum, National University of Singapore" xlink:type="simple">ZRC</abbrev> 2018.1076, 1 juvenile female (TL 145 mm), Sulu Sea, south of Siaton, <named-content xmlns:xlink="http://www.w3.org/1999/xlink" content-type="dwc:verbatimCoordinates" xlink:type="simple">8°51.3'N, 122°58.9'E</named-content>, 2150–2387 m, sandy bottom, PANGLAO 2005, CP2387, beam trawl, 29 May 2005; • <named-content xmlns:xlink="http://www.w3.org/1999/xlink" content-type="dwc:institutional_code" xlink:title="Australian Museum" xlink:href="https://scientific-collections.gbif.org/institution/9cfe8cbf-35ff-4d93-b932-cb05d91b7922" xlink:type="simple">AM</named-content> P42711, female holotype (215 mm), Sulu Trough, Sulu Sea, Philippines, <named-content xmlns:xlink="http://www.w3.org/1999/xlink" content-type="dwc:verbatimCoordinates" xlink:type="simple">8°58.4'N, 121°21.1'E</named-content> to <named-content xmlns:xlink="http://www.w3.org/1999/xlink" content-type="dwc:verbatimCoordinates" xlink:type="simple">8°58.4'N, 121°21.2'E</named-content>, 2500 m, thermally insulated tube trap, PAPATUA Expedition Leg 08, PPTU08WT, RV Thomas Washington, coll. A.A. Yayanos, 10–11 April 1986; • <abbrev xmlns:xlink="http://www.w3.org/1999/xlink" content-type="institution" xlink:title="Zoological Reference Collection of the Lee Kong Chian Natural History Museum, National University of Singapore" xlink:type="simple">ZRC</abbrev> 2025.0098, male paratype (212 mm), collected together with holotype.</p><fig id="F8" position="float" orientation="portrait"><object-id xmlns:xlink="http://www.w3.org/1999/xlink" content-type="doi" xlink:type="simple">10.3897/zookeys.1286.200843.figure8</object-id><object-id xmlns:xlink="http://www.w3.org/1999/xlink" content-type="arpha" xlink:type="simple">D03C084D-29C6-5082-BD33-316615D80FBC</object-id><label>Figure 8.</label><caption><p><italic><tp:taxon-name><tp:taxon-name-part taxon-name-part-type="genus" reg="Bathynomus">Bathynomus</tp:taxon-name-part> <tp:taxon-name-part taxon-name-part-type="species" reg="wilsoni">wilsoni</tp:taxon-name-part></tp:taxon-name></italic> Ahyong, 2025, colour in life, juvenile female (145 mm), Sulu Sea, Philippines, <abbrev xmlns:xlink="http://www.w3.org/1999/xlink" content-type="institution" xlink:title="Zoological Reference Collection of the Lee Kong Chian Natural History Museum, National University of Singapore" xlink:type="simple">ZRC</abbrev> 2018.1076: <bold>A</bold>. Dorsal habitus; <bold>B</bold>. Ventral habitus. Photograph: T.Y. Chan.</p></caption><graphic xmlns:xlink="http://www.w3.org/1999/xlink" xlink:href="zookeys-1286-017_article-200843__-g008.jpg" id="oo_1723864.jpg" position="float" orientation="portrait" xlink:type="simple"><uri content-type="original_file" xlink:type="simple">https://binary.pensoft.net/fig/1723864</uri></graphic></fig></tp:treatment-sec><tp:treatment-sec sec-type="Remarks"><title>Remarks.</title><p>One specimen of a species of <italic><tp:taxon-name><tp:taxon-name-part taxon-name-part-type="genus" reg="Bathynomus">Bathynomus</tp:taxon-name-part></tp:taxon-name></italic> was collected from the Philippines during PANGLAO 2005, an anterior photograph of which, was provided by<xref ref-type="bibr" rid="B31"> Richer de Forges et al. (2013</xref>: fig. 7) as <italic><tp:taxon-name><tp:taxon-name-part taxon-name-part-type="genus" reg="Bathynomus">B.</tp:taxon-name-part> <tp:taxon-name-part taxon-name-part-type="species" reg="kensleyi">kensleyi</tp:taxon-name-part></tp:taxon-name></italic> but was not available for study until recently. We have since had opportunity to examine the specimen (Fig. <xref ref-type="fig" rid="F8">8</xref>), a juvenile female of a species of supergiant collected from the Sulu Sea at 2150–2387 m. The specimen best corresponds to <italic><tp:taxon-name><tp:taxon-name-part taxon-name-part-type="genus" reg="Bathynomus">B.</tp:taxon-name-part> <tp:taxon-name-part taxon-name-part-type="species" reg="wilsoni">wilsoni</tp:taxon-name-part></tp:taxon-name></italic>, described from the Sulu Sea at 2500 m depth, agreeing in most respects with the type material including the elongated lateral cephalic incisions (length about 0.3 × distance between incisions), similar alignment of the pereonite 3–5 pleura (which reach posteriorly to the same level), and similar clypeal form; there is a row of 11 prominent pleotelson spines flanked on either side by a tiny or incipient spine. The juvenile female reported here has well developed pereopods 7 but lacks oostegites, corresponding to subadult stage II of <xref ref-type="bibr" rid="B37">Soong and Mok (1994)</xref>; the mesial margins of coxae 1–3 have a shallow crescent-shaped groove, which may represent the eruption sites of the oostegites.</p><p>The juvenile differs from adults of <italic><tp:taxon-name><tp:taxon-name-part taxon-name-part-type="genus" reg="Bathynomus">B.</tp:taxon-name-part> <tp:taxon-name-part taxon-name-part-type="species" reg="wilsoni">wilsoni</tp:taxon-name-part></tp:taxon-name></italic> in aspects attributable to its immaturity: posterior pleotelson spines are straight rather than upcurved, and the central spine is undivided (although the apex appears to have possibly been damaged or worn); the uropodal exopod lateral margin is yet to attain the strong convexity of adults, so the article is more slender, with a length: width ratio of 2.4 versus 2.1–2.2; the pleotelson dorsal outline is subpolygonal rather than rounded, and the low median ridge is weakly convex rather than straight in lateral view.</p><p>The present specimen is the third known of <italic><tp:taxon-name><tp:taxon-name-part taxon-name-part-type="genus" reg="Bathynomus">B.</tp:taxon-name-part> <tp:taxon-name-part taxon-name-part-type="species" reg="wilsoni">wilsoni</tp:taxon-name-part></tp:taxon-name></italic> and extends its known bathymetric range into slightly shallower depths. Nevertheless, with a bathymetric range of 2150–2500 m, <italic><tp:taxon-name><tp:taxon-name-part taxon-name-part-type="genus" reg="Bathynomus">B.</tp:taxon-name-part> <tp:taxon-name-part taxon-name-part-type="species" reg="wilsoni">wilsoni</tp:taxon-name-part></tp:taxon-name></italic> is conspicuous as the only known bathyal species of the genus in the Indo-West Pacific. Only the western Atlantic <italic><tp:taxon-name><tp:taxon-name-part taxon-name-part-type="genus" reg="Bathynomus">B.</tp:taxon-name-part> <tp:taxon-name-part taxon-name-part-type="species" reg="giganteus">giganteus</tp:taxon-name-part></tp:taxon-name></italic> is also known from bathyal depths (<xref ref-type="bibr" rid="B12">Holthuis and Mikulka 1972</xref>). All other species of <italic><tp:taxon-name><tp:taxon-name-part taxon-name-part-type="genus" reg="Bathynomus">Bathynomus</tp:taxon-name-part></tp:taxon-name></italic> occur at slope depths shallower than 1000 m, except for <italic><tp:taxon-name><tp:taxon-name-part taxon-name-part-type="genus" reg="Bathynomus">B.</tp:taxon-name-part> <tp:taxon-name-part taxon-name-part-type="species" reg="keablei">keablei</tp:taxon-name-part></tp:taxon-name></italic> Lowry &amp; Dempsey, 2006, at 1016–1353 m from the Bay of Bengal (<xref ref-type="bibr" rid="B2">Annandale 1909</xref>; <xref ref-type="bibr" rid="B21">Lowry and Dempsey 2006</xref>) and <italic><tp:taxon-name><tp:taxon-name-part taxon-name-part-type="genus" reg="Bathynomus">B.</tp:taxon-name-part> <tp:taxon-name-part taxon-name-part-type="species" reg="raksasa">raksasa</tp:taxon-name-part></tp:taxon-name></italic> with the deepest record at 1259 m (holotype), Sunda Strait, Indonesia (<xref ref-type="bibr" rid="B35">Sidabalok et al. 2020</xref>).</p></tp:treatment-sec><tp:treatment-sec sec-type="Colour in life"><title>Colour in life.</title><p>The young specimen of <italic><tp:taxon-name><tp:taxon-name-part taxon-name-part-type="genus" reg="Bathynomus">B.</tp:taxon-name-part> <tp:taxon-name-part taxon-name-part-type="species" reg="wilsoni">wilsoni</tp:taxon-name-part></tp:taxon-name></italic> agrees well with that reported in <xref ref-type="bibr" rid="B1">Ahyong (2025</xref>: fig. 7): dorsal surface of body pale mauve-pink with cream-coloured somite posterior margins; ventrally with pereonal sternites dull orange-brown; pereopods, pleopods and uropods dark maroon (Fig. <xref ref-type="fig" rid="F8">8</xref>).</p></tp:treatment-sec><tp:treatment-sec sec-type="Distribution"><title>Distribution.</title><p>Known only from the Sulu Sea, southern Philippines; 2150–2500 m.</p></tp:treatment-sec><ref-list><ref id="B21"><mixed-citation xmlns:xlink="http://www.w3.org/1999/xlink" xlink:type="simple">Lowry JK, Dempsey K (2006) The giant deep-sea scavenger genus <italic><tp:taxon-name><tp:taxon-name-part taxon-name-part-type="genus">Bathynomus</tp:taxon-name-part></tp:taxon-name></italic> (<tp:taxon-name><tp:taxon-name-part taxon-name-part-type="subphylum">Crustacea</tp:taxon-name-part></tp:taxon-name>, <tp:taxon-name><tp:taxon-name-part taxon-name-part-type="order">Isopoda</tp:taxon-name-part></tp:taxon-name>, <tp:taxon-name><tp:taxon-name-part taxon-name-part-type="family">Cirolanidae</tp:taxon-name-part></tp:taxon-name>) in the Indo-West Pacific. In: Richer De Forges B, Justine J-L (Eds) Tropical Deep-Sea Benthos, Vol. 24. Mémoires du Muséum national d’Histoire, Paris 193: 163–192.</mixed-citation></ref><ref id="B31"><mixed-citation xmlns:xlink="http://www.w3.org/1999/xlink" xlink:type="simple">Richer de Forges B, Chan T-Y, Corbari L, Lemaitre R, Macpherson E, Ahyong ST, Ng PKL (2013) The MUSORSTOM-TDSB deep sea benthos exploration programme (1976–2012): an overview of crustacean discoveries and new perspectives on deep-sea zoology and biogeography. In: Ahyong ST, Chan T-Y, Corbari L, Ng PKL (Eds) Tropical Deep-Sea Benthos, Vol. 27. Mémoires du Muséum national d’Histoire naturelle, Paris 204: 13–66.</mixed-citation></ref><ref id="B30"><mixed-citation xmlns:xlink="http://www.w3.org/1999/xlink" xlink:type="simple">Richer de Forges B, Tan SH, Bouchet P, Ng PKL, Chan T-Y, Saguil N (2009) Panglao 2005 – survey of the deep-water benthic fauna of the Bohol Sea and adjacent waters. Raffles Bulletin of Zoology 20: 21–38.</mixed-citation></ref><ref id="B27"><mixed-citation xmlns:xlink="http://www.w3.org/1999/xlink" xlink:type="simple">Ng PKL, Bruce NL, Sidabalok CM, Yang C-H, Nguyen TS, Ahyong ST (2026) <italic><tp:taxon-name><tp:taxon-name-part taxon-name-part-type="genus">Bathynomus</tp:taxon-name-part> <tp:taxon-name-part taxon-name-part-type="species">vaderi</tp:taxon-name-part></tp:taxon-name></italic> Ng, Sidabalok &amp; Nguyen, 2025: a senior synonym of <italic><tp:taxon-name><tp:taxon-name-part taxon-name-part-type="genus">B.</tp:taxon-name-part> <tp:taxon-name-part taxon-name-part-type="species">paracelensis</tp:taxon-name-part></tp:taxon-name></italic> Huang &amp; Kawai, 2025 (<tp:taxon-name><tp:taxon-name-part taxon-name-part-type="subphylum">Crustacea</tp:taxon-name-part></tp:taxon-name>, <tp:taxon-name><tp:taxon-name-part taxon-name-part-type="order">Isopoda</tp:taxon-name-part></tp:taxon-name>, <tp:taxon-name><tp:taxon-name-part taxon-name-part-type="family">Cirolanidae</tp:taxon-name-part></tp:taxon-name>) based on morphological and genetic evidence. ZooKeys 1273: 185–203. <ext-link xlink:href="10.3897/zookeys.1273.179260" ext-link-type="doi" xlink:type="simple">https://doi.org/10.3897/zookeys.1273.179260</ext-link></mixed-citation></ref><ref id="B37"><mixed-citation xmlns:xlink="http://www.w3.org/1999/xlink" xlink:type="simple">Soong K, Mok H-K (1994) Size and maturity stage observations of the deep-sea isopod <italic>Bathynomus doederleini</italic> Ortmann, 1894 (Flabellifera: <tp:taxon-name><tp:taxon-name-part taxon-name-part-type="family">Cirolanidae</tp:taxon-name-part></tp:taxon-name>), in eastern Taiwan. Journal of Crustacean Biology 14: 72–79. <ext-link xlink:href="10.1163/193724094X00489" ext-link-type="doi" xlink:type="simple">https://doi.org/10.1163/193724094X00489</ext-link></mixed-citation></ref><ref id="B12"><mixed-citation xmlns:xlink="http://www.w3.org/1999/xlink" xlink:type="simple">Holthuis LB, Mikulka WR (1972) Notes on the deep-sea isopods of the genus <italic><tp:taxon-name><tp:taxon-name-part taxon-name-part-type="genus">Bathynomus</tp:taxon-name-part></tp:taxon-name></italic> A. Milne Edwards, 1879. Bulletin of Marine Science 22: 575–591.</mixed-citation></ref><ref id="B2"><mixed-citation xmlns:xlink="http://www.w3.org/1999/xlink" xlink:type="simple">Annandale N (1909) An account of the Indian <tp:taxon-name><tp:taxon-name-part taxon-name-part-type="subclass">Cirripedia</tp:taxon-name-part></tp:taxon-name><tp:taxon-name><tp:taxon-name-part taxon-name-part-type="order">Pedunculata</tp:taxon-name-part></tp:taxon-name>. Part I. — Family <tp:taxon-name><tp:taxon-name-part taxon-name-part-type="family">Lepadidae</tp:taxon-name-part></tp:taxon-name> (<italic>sensu stricto</italic>). Memoirs of the Indian Museum 2: 60–137.</mixed-citation></ref><ref id="B35"><mixed-citation xmlns:xlink="http://www.w3.org/1999/xlink" xlink:type="simple">Sidabalok CM, Wong HP-S, Ng PKL (2020) Description of the supergiant isopod <italic><tp:taxon-name><tp:taxon-name-part taxon-name-part-type="genus">Bathynomus</tp:taxon-name-part> <tp:taxon-name-part taxon-name-part-type="species">raksasa</tp:taxon-name-part></tp:taxon-name></italic> sp. nov. (<tp:taxon-name><tp:taxon-name-part taxon-name-part-type="subphylum">Crustacea</tp:taxon-name-part></tp:taxon-name>, <tp:taxon-name><tp:taxon-name-part taxon-name-part-type="order">Isopoda</tp:taxon-name-part></tp:taxon-name>, <tp:taxon-name><tp:taxon-name-part taxon-name-part-type="family">Cirolanidae</tp:taxon-name-part></tp:taxon-name>) from southern Java, the first record of the genus from Indonesia. ZooKeys 947: 39–52. <ext-link xlink:href="10.3897/zookeys.947.53906" ext-link-type="doi" xlink:type="simple">https://doi.org/10.3897/zookeys.947.53906</ext-link></mixed-citation></ref><ref id="B1"><mixed-citation xmlns:xlink="http://www.w3.org/1999/xlink" xlink:type="simple">Ahyong ST (2025) The deepest known supergiant deep-sea isopod: <italic><tp:taxon-name><tp:taxon-name-part taxon-name-part-type="genus">Bathynomus</tp:taxon-name-part> <tp:taxon-name-part taxon-name-part-type="species">wilsoni</tp:taxon-name-part></tp:taxon-name></italic>, a new species from the Sulu Sea, Philippines (<tp:taxon-name><tp:taxon-name-part taxon-name-part-type="subphylum">Crustacea</tp:taxon-name-part></tp:taxon-name>: <tp:taxon-name><tp:taxon-name-part taxon-name-part-type="order">Isopoda</tp:taxon-name-part></tp:taxon-name>: <tp:taxon-name><tp:taxon-name-part taxon-name-part-type="family">Cirolanidae</tp:taxon-name-part></tp:taxon-name>). Raffles Bulletin of Zoology 73: 169–183. <ext-link xlink:href="10.26107/RBZ-2025-0012" ext-link-type="doi" xlink:type="simple">https://doi.org/10.26107/RBZ-2025-0012</ext-link></mixed-citation></ref></ref-list></tp:taxon-treatment>
